# Supplementary material for: Natural allelic variation of the AZI1 gene controls root growth under zinc-limiting condition
Source: PLoS Genet. 2018 Apr 2;14(4):e1007304. doi: 10.1371/journal.pgen.1007304 (PMC5897037; doi:10.1371/journal.pgen.1007304)
Supplement: S1 Table — (XLSX) [file pgen.1007304.s001.xlsx]

## Sheet: Plus Zn
Supplementary Table 1. Primary root growth of 231 natural accessions of Arabidopsis thaliana grown on zinc sufficient (+Zn) medium in presence of 1% (wt/vol) sucrose and 0.8% (wt/vol) agar, over 7 days starting three days after imbibition. The seedling were grown at 22 °C under long-day conditions (16 h light, 8 h dark). The unit is Pixel.
ACC_ID	Accession Name	mean_Total_length_day001	mean_Total_length_day002	mean_Total_length_day003	mean_Total_length_day004	mean_Total_length_day005	mean_Total_length_day006	mean_Total_length_day007
86	CUR-8	123.7883333	185.4688	309.6588333	461.1535	622.1853333	675.274	770.119
96	LAC-5	91.1699	226.8487273	377.7873636	518.1107273	680.6581818	882.2518	1000.919091
149	LDV-58	66.94614286	164.2357273	309.4184444	449.5273333	583.4502	751.475375	862.1873333
204	MIB-60	92.911	202.312125	335.9643	458.9895714	543.4811111	659.42325	691.365
224	MIB-86	96.57681818	255.6575455	361.5468182	507.2108889	584.6984	725.3718	845.3036
236	MOG-11	110.5818571	185.8956364	292.6092727	376.3176364	458.6573333	572.3489167	696.047
262	PAR-8	70.94175	164.181625	278.9262857	395.8208571	500.1832222	641.327	703.1004286
266	RAN	127.112	251.2251	405.7586667	548.6272727	691.588	928.0324286	1022.750857
394	VOU-5	104.803625	250.6214	375.1062222	533.2671111	674.6876667	851.719	991.345125
461	EM-183	77.3242	156.8271	286.9594	335.35225	447.11	585.8305	751.2881429
936	FOR-5	93.9552	182.977	246.182875	341.3444286	455.5854286	649.204	776.61175
1829	Mdn-1	90.062	182.4242	336.4948182	483.5355455	654.1114545	857.1177273	992.8103636
1874	MNF-Pot-80	95.91422222	192.887	273.732375	383.002375	471.6477143	609.8585	706.6974286
2057	Map-42	117.7696667	231.1965	369.720875	552.120375	725.6322857	904.4215714	1004.483571
2171	Paw-26	83.27428571	174.1491111	284.1641	391.0256	531.3596667	656.2619	704.8262727
2187	Pent-1	179.9493333	236.6304	289.1204	426.666875	575.9397143	722.1477143	766.8145
2290	Ste-3	49.647	118.6139	211.5587778	325.686	455.3798571	548.9874286	697.9412222
2320	Wilcox-4	130.438875	292.4280909	446.7824167	582.8708	769.9757778	917.0516667	1094.958333
5723	Chr-1	111.64	143.64	96.284	255.841	53.385	368.3713333	326.1548333
5729	Coc-1	84.6275	163.383	150.0091667	242.6268571	335.878875	429.4974444	568.2642
5731	Crl-1	80.77	159.1518	211.4805	306.8688571	416.988375	523.038	659.4031429
5736	Ema-1	142.0586667	266.792125	392.439	604.483	763.4368333	883.6008333	894.801625
5742	Frd-1	82.93825	212.5917778	354.8985	505.4016667	594.7765556	724.586125	803.824375
5745	Hil-1	70.10866667	128.102	230.2504	340.338	584.931	681.6546667	561.8356667
5751	Kyl-1	116.0784444	223.4503	359.9004	498.6403	660.528	830.1728889	950.0759091
5752	Lan-1	59.6065	130.1325556	219.5602857	375.57425	527.2981429	547.5486667	740.0285
5837	Bor-1	102.01225	197.3337143	359.4067143	512.247625	646.196	790.4828571	872.5844
6008	Duk	147.2381667	218.791	315.414	435.16	499.4016667	611.8103333	846.5863333
6016	Eds-1	127.7797273	319.5389091	502.231	661.72325	847.0594167	1091.702727	1277.929273
6040	Kni-1	119.2985	297.3264	459.3582	644.6456	765.617	902.739875	1080.684625
6074	Ã–r-1	123.1325	292.9225556	400.6116	548.0972	693.845	860.1118	937.8838571
6243	Tottarp-2	115.9749091	234.7172222	345.9355	457.8584	558.5445	701.6382	833.2682222
6730	CIBC-5	101.102	212.7262	337.582375	436.7483333	553.952375	697.538125	868.2492857
6897	Ag-0	101.8622632	223.049	315.2035789	405.9059474	483.0536	574.0124375	653.8502667
6898	An-1	147.546	268.0536	391.84225	438.5238571	536.8548571	703.2763333	835.2762857
6899	Bay-0	112.6655714	246.127875	370.487	472.0867143	586.1535	763.61575	884.9522857
6903	Bor-4	117.4001429	266.5001429	364.4337143	465.7407143	658.9852	764.5706667	936.3466667
6904	Br-0	111.0517	304.2615455	498.4727	691.3438333	877.0955455	1039.291182	1150.012
6906	C24	141.4466	211.5601429	289.0777143	373.585875	498.4618333	594.3512857	672.5445
6907	CIBC-17	127.7974545	247.6067	390.7988889	530.4015	632.4805	805.4361	1007.731
6909	Col-0	187.5198182	306.876875	517.12725	720.6707143	832.4537143	1120.037286	1184.096857
6910	Ct-1	139.7649	290.6864444	429.1857778	568.125625	693.5888889	837.47475	976.3824444
6911	Cvi-0	143.4409091	284.4288571	355.574	521.2936667	627.7325	801.648	907.6535
6913	Eden-2	128.5262857	283.3635714	397.1395	538.83425	725.444	727.943	764.0278571
6915	Ei-2	123.8632857	247.5156	364.71625	487.3098333	551.1375	727.312	712.1411429
6916	Est-1	134.9655	329.6117	487.4382727	643.8499	800.0012222	935.807625	968.426
6919	Ga-0	169.8932222	307.0525	424.2139	533.0516	658.7438	826.459625	1014.210143
6920	Got-22	118.87625	200.544375	311.0297143	428.19075	547.4968333	669.5031667	678.0796
6922	Gu-0	110.605125	259.6081667	486.518	559.85775	594.1448	870.4145	976.5056
6923	HR-10	61.627	NA	103.4915	149.5918	303.0383333	396.9264	522.751
6924	HR-5	127.7836667	163.50075	245.9996	312.9342857	404.2597143	575.7672857	724.55875
6926	Kin-0	130.1388571	243.0312857	354.1437143	471.2358333	609.2214286	804.7464286	932.017625
6928	Knox-18	92.7415	163.5268	263.551625	348.6314444	483.8684444	635.0661111	761.3737778
6929	Kondara	125.983375	265.951	361.5554	477.3066	580.3369	638.6662	810.86525
6930	Kz-1	121.6143333	230.0996	387.1722	552.2782727	742.8714	995.3296	1166.393
6931	Kz-9	156.81325	308.010375	442.848	611.889	795.4074286	986.4543	1188.1218
6932	Ler-1	82.8388	234.6450909	413.5576667	588.977375	767.8184	965.431	1149.766091
6936	Lz-0	139.224375	299.8575	467.70425	623.019125	777.4607143	980.3128333	1130.972
6937	Mrk-0	106.9796	253.5020909	385.98575	512.6356667	641.7925833	818.5600909	866.65925
6938	Ms-0	138.5183636	327.69025	401.94775	542.6226364	682.0590909	823.3469167	950.9166364
6939	Mt-0	113.7247143	198.6313	360.0505714	516.7771429	624.015375	786.15625	926.5554444
6940	Mz-0	120.398	241.487375	374.5136667	517.014	651.1868889	756.0048182	876.3488182
6942	Nd-1	172.8705	312.0635714	461.2398	595.1016667	732.84225	853.868875	987.2025714
6943	NFA-10	64.9705	131.3308571	242.7655714	328.05775	430.4574444	572.2034444	703.149
6944	NFA-8	100.5528	223.1881429	299.2604444	370.4037273	491.5747273	640.6121818	758.7914545
6945	Nok-3	161.995	341.2952727	530.3351667	718.7575455	900.4546364	1108.219	1305.1264
6946	Oy-0	139.6318182	299.81	447.6851	573.7324545	688.0055	866.3022	987.275
6951	Pu2-23	85.47027273	214.2278333	374.2033	532.482	668.1548	814.7909	885.2884
6956	Pu2-7	141.6601	275.3886667	407.4954	516.2848333	681.7524167	822.92825	1052.972333
6958	Ra-0	121.0885	286.5824	470.1863333	664.8324	860.6611	992.876375	1147.710909
6959	Ren-1	91.87655556	239.1635556	364.881625	488.4112857	581.6888889	754.15425	821.2655
6960	Ren-11	58.645	115.6495714	224.5284444	334.4748889	453.218	600.8181667	646.1913
6961	Se-0	91.9674	175.1305556	281.22175	363.2125556	530.9696667	642.5559	779.9085556
6962	Shahdara	83.3158	207.8989	349.7248	509.0825	704.9156667	962.905	1196.211143
6963	Sorbo	113.1195	247.957	376.6310833	522.124	677.5245833	838.9991818	1010.203333
6966	Sq-1	65.45566667	125.729875	197.206125	288.5403	451.086	564.985	650.3653333
6967	Sq-8	178.9768889	361.001	478.11125	652.1428889	856.6306	1088.2258	1317.515
6968	Tamm-2	185.8071667	381.572	536.7395	678.4905	889.903125	1096.79475	1258.351
6969	Tamm-27	218.0495	400.2557778	527.5763	627.8287273	773.1746	895.623	1052.68325
6970	Ts-1	119.5481	223.03425	325.3783333	444.1365455	528.3001667	684.8237273	817.4622
6971	Ts-5	56.76133333	150.0181429	274.352	388.4307	468.877	644.244	758.483375
6972	Tsu-1	135.9461667	319.368	474.2713	639.0809091	813.0713636	1032.110091	1159.529364
6973	Ull2-3	115.0485	247.9447273	366.2420909	461.8585455	581.3161	689.5236667	834.9028571
6975	Uod-1	164.591375	350.807	482.0633333	551.6315455	673.7111818	781.2143636	901.9980909
6976	Uod-7	163.1571667	289.9164	434.9847143	596.6708571	719.9116	945.8217143	1111.676714
6977	Van-0	102.3087143	218.2248182	335.4484545	458.6737	600.2555	731.6306364	861.593
6978	Wa-1	120.3691667	247.947	330.4184	485.9451	671.4865556	794.8074	893.446125
6979	Wei-0	69.799	163.2505	268.6062	368.9612727	471.3806667	673.4988889	841.3975
6980	Ws-0	146.437625	292.5324444	461.1173636	602.2374	742.6821111	895.7598889	955.5247143
6981	Ws-2	115.3472727	239.06175	352.1600833	475.9311667	634.4287778	801.0449091	929.0854545
6982	Wt-5	170.1798	361.8128889	547.148625	730.3925	935.1965833	1138.553917	1310.770667
6983	Yo-0	97.27025	234.5337273	411.8192727	593.2453	781.911	967.1951	1137.043333
6984	Zdr-1	167.9843636	351.4462727	524.265	695.8385556	885.9636	1092.003636	1233.824429
6985	Zdr-6	78.748625	199.4773333	274.6753333	293.506875	471.9755	593.9024	724.3751429
6988	Alc-0	161.6216667	250.9558	275.8808571	357.3225	428.31125	538.4861429	631.3266667
6990	Amel-1	120.5049091	243.4724444	374.2627778	501.9232	609.2266	742.6218	903.97075
6992	Ang-0	122.3412	242.0776667	327.0905	421.8802	512.9194	628.484	558.1561429
6994	Ann-1	88.8014	164.0952222	222.8871	324.043875	348.8843333	411.6104	450.321375
7000	Aa-0	157.1207778	294.1891	417.1662727	553.7534444	716.8105455	909.3204545	1032.956
7002	Baa-1	118.8865556	225.5951818	332.6158182	467.48425	618.7662857	782.9174444	833.1318889
7004	Bs-2	216.2406364	372.1626	518.8092727	654.2287	858.61825	967.7085556	1114.894091
7014	Ba-1	62.45566667	125.5593333	181.872	208.8645	387.0155	469.5573333	547.5713333
7015	Bla-1	143.057375	282.6731818	445.3473	613.3337143	726.6844	902.424375	1049.083167
7026	Boot-1	87.84977778	235.5265556	363.393	525.1728	617.7057143	774.8938889	880.917
7028	Bch-1	133.3206	276.904875	427.6942857	538.5393333	569.08625	743.405	924.79
7031	Bsch-0	143.8058571	200.9071	309.605	430.3621111	533.2301667	775.6844444	903.077375
7062	Ca-0	90.83528571	228.6019	321.8858	446.9193	645.909625	785.8237273	937.1011
7071	Chat-1	87.88683333	214.9906667	262.1891429	352.9248571	434.3045	632.7708333	646.5738571
7075	Cit-0	143.627	136.22675	170.5828	318.969	371.6364	296.285	336.44
7081	Co	151.4465	314.5939167	487.3628	589.8842727	901.13525	1031.6585	1266.144167
7092	Com-1	61.0876	111.4305714	195.8478	336.8526667	420.5598	553.1262857	681.888
7094	Da-0	162.258	262.4531667	390.4842857	535.8335	714.9078333	877.6891429	1022.037
7098	Di-1	195.9279	252.8645714	342.48625	491.1814	693.4455	1165.453	1018.708
7102	Do-0	191.084125	346.3375556	462.7631111	560.4241818	725.3095	820.7594444	965.5264545
7123	Ep-0	128.5091667	227.3244	324.3088333	454.707	558.675375	697.0441429	843.5482857
7126	Es-0	127.601125	230.5195	338.690125	407.5117778	488.8625556	555.9	596.0228
7143	Gel-1	147.504	294.59325	442.81	588.075375	816.8975	1013.838375	1188.358714
7147	Gie-0	132.7447	288.7677143	452.6996667	566.2695	734.1372857	928.642	1081.683167
7163	Ha-0	138.252	240.989	330.6688	436.3657143	637.9765	839.869	961.5551667
7164	Hau-0	95.10966667	142.9930833	244.0943	360.246	494.584	608.572375	668.931875
7166	Hey-1	81.807875	223.345125	391.0247	520.631	724.375375	945.2725714	1094.235667
7172	Hl-3	119.9373333	266.1784286	352.74	544.960875	779.8245714	991.261625	1278.38225
7176	Is-1	132.7801111	285.12425	399.961	519.6653333	666.551375	801.692	923.7391429
7178	Jm-1	95.31009091	199.6536667	345.2966667	482.362	670.5658333	880.0374286	971.7328571
7181	Je-0	94.016	196.3755	361.9795455	566.959	684.18725	897.1216667	1073.714833
7192	Kil-0	102.028375	266.081	423.9411111	610.4212857	795.1864444	1032.892667	1185.633444
7199	Kl-5	123.9395455	269.1678889	401.3781111	571.0737143	719.55075	914.7911429	1085.022333
7201	Kr-0	89.43285714	220.5161111	379.6360833	512.6233636	693.9376667	875.3317778	1040.6193
7205	Krot-2	115.6458889	280.542875	378.897	489.0838889	631.7266667	783.1042222	885.8037
7210	La-1	136.7249091	308.6095833	503.9667778	680.2067	1018.395667	1073.798889	1264.9195
7224	Li-3	131.8297143	278.9595455	453.9240833	618.1471818	804.6888182	983.1758333	1154.367583
7231	Li-7	149.5924	274.7384545	398.731	520.9792222	654.7356667	793.8456	963.3788889
7242	Lo-2	140.7872727	310.6488333	467.9002727	527.9937778	753.6673	860.5418	923.1591667
7244	Mnz-0	122.2267	309.104625	454.0114444	604.6186667	674.6188889	850.2339	1038.096286
7246	Ma-2	103.1897	265.0788571	390.939875	503.6265556	678.4627	837.563375	995.40975
7255	Mh-0	108.680125	241.42	379.2852222	529.9372857	757.9168	848.2221667	1090.4315
7262	Nw-4	116.907	281.7232	391.6788182	540.4446364	699.674	884.9266364	1055.665333
7268	Np-0	150.7898333	341.577	528.602625	679.9356667	804.5924444	909.124	1061.6089
7275	No-0	146.8991818	336.1002	495.0443636	652.0046	818.4724	983.4202	1204.978125
7276	Ob-0	137.944	263.8244	407.5707273	505.70375	631.5535	799.2745	898.52275
7280	Old-1	110.7571111	269.2783636	440.4391111	623.2843333	793.1284545	1023.780444	1196.273875
7282	Or-0	220.5035	429.6175	574.5846667	726.383	970.985625	1144.857556	1259.304875
7283	Ors-1	118.4121429	263.1711111	389.0140909	520.23	653.4148	823.4922222	908.0993333
7287	Ove-0	158.219375	358.9086	562.7235	694.55775	873.424	978.0462	1072.8996
7291	Pa-2	79.82722222	183.9071	318.425	416.6246667	583.7598571	749.6934286	845.08375
7297	Pf-0	149.614	297.9564	401.23625	552.2747143	669.7602857	824.6396667	861.93225
7299	Pi-2	188.2348182	331.54025	415.9634167	514.6205	604.0314545	740.3987	807.0012
7300	Pla-0	139.4156364	282.5606	435.1577778	598.72275	762.570875	914.297375	1061.568222
7306	Pog-0	93.7352	197.4038333	298.4742857	375.31975	537.4167143	491.32475	821.4678
7307	Pn-0	85.12377778	182.44	321.0457778	379.924	501.1571429	600.2135714	799.4528333
7309	Po-1	81.92757143	210.4298889	363.5531	545.0613	616.9880909	803.6492727	913.8369
7310	Pr-0	95.6582	196.4535	348.6857143	450.232	622.887875	860.77825	892.0568333
7316	Rhen-1	107.48725	241.7475	409.93025	516.328	668.2633333	868.1692	903.3485
7317	Ri-0	96.80044444	187.4426364	305.3219091	428.2350909	551.7358	810.974	833.1448182
7320	Rou-0	72.086625	166.1482727	282.1152	375.8356364	480.102	599.442	723.0229
7330	Sapporo-0	110.3513	246.4893	394.31775	543.8875556	736.2318889	944.0995556	1168.725
7331	Sh-0	127.0512	250.8196	380.0174	530.7705556	768.6593	982.8457273	1287.335875
7337	Si-0	125.3164545	281.642625	405.4163	548.1746667	716.1197778	875.35025	1060.603111
7351	Ty-0	90.77863636	238.9914	464.9220909	642.0207778	899.602625	1152.9345	1373.425
7352	Te-0	82.84966667	200.3698	343.2531667	486.4518182	658.5281818	830.6754	994.7643333
7353	Tha-1	111.7615833	278.7775714	436.7788571	652.7896667	823.46725	998.161625	1209.359556
7355	Tiv-1	134.81175	251.0502222	370.2583	461.3974545	596.1336667	733.12325	870.15775
7372	Tscha-1	177.2945	348.3511818	504.0618	641.4085455	772.5313333	942.5049167	1075.074333
7378	Uk-1	114.4597778	195.161	251.0184444	323.131	344.0045	409.36075	496.26475
7382	Utrecht	255.5585455	439.3664545	608.8005	747.1318182	941.4328182	1128.3005	1287.3096
7384	Ven-1	142.1477143	303.0737143	426.29075	542.3297143	730.4873333	841.3565	910.7607778
7404	Wc-1	160.664625	322.6933636	448.3056	596.7973636	761.8169	952.8901818	1090.559636
7418	Zu-1	128.9215	286.4781667	396.5288333	506.6313333	626.0687778	798.6995	899.7985714
7424	Jl-3	108.6866667	184.1091667	306.031	400.2094	535.8996667	676.5081111	819.9943333
7438	N13	93.095	197.0557	327.0746667	423.43625	546.894625	687.8385	822.5472857
7477	WAR	53.89225	152.6692	285.9995	480.1422727	616.4895455	797.8993636	952.287
7514	RRS-7	112.7227	263.118	413.8085	567.8259	728.3731111	842.6418	1023.0794
7515	RRS-10	88.34625	221.1168	366.6188	541.818	706.6225455	910.0579	1107.484556
7516	VÃ¥r2-1	107.984	192.1418571	337.1357778	516.5477143	755.2055	923.888875	1085.7395
7519	Ã–MÃ¶2-3	128.073	236.922	367.19825	468.548	640.3293333	697.775875	716.5773333
7520	Lp2-2	131.2730909	284.0956364	414.4879091	527.6709091	649.4850909	791.838125	882.646125
7521	Lp2-6	104.237	156.5008571	295.145	436.0414	480.4846667	609.1351429	675.496625
7522	Mr-0	85.213	155.740125	271.0681667	441.2315833	626.9201818	771.8372	852.4799
7523	Pna-17	126.74225	269.42125	288.6754	491.2361111	588.113	720.816	778.7143333
7524	Rmx-A02	224.175	428.738	620.055	810.1696667	1031.342833	1314.1682	1567.021667
7525	Rmx-A180	175.007	359.0219091	540.2011818	769.5415	909.6509091	1148.958667	1381.642444
8214	Gy-0	86.09233333	192.7335	306.1585	395.242375	574.2047143	731.8112857	882.653125
8233	Dem-4	131.1825	289.9947778	442.33325	593.29225	713.9495	827.4482	949.0700909
8236	HSm	128.4863333	237.89925	385.3128333	559.8003333	730.1704	796.9472857	1017.596
8240	Kulturen-1	107.919625	237.2342222	346.5675	542.5525	678.218375	812.3861111	921.1815714
8241	Liarum	138.1467143	243.9448889	358.3461818	483.7705	643.3216667	777.5868889	927.5974
8243	PHW-2	94.84409091	275.7303	451.0623636	646.8713636	834.5423	1092.3175	1317.807091
8245	Seattle-0	74.26228571	175.9390909	310.8031818	464.3700833	628.1916364	835.5639167	1027.997111
8249	Vimmerby	129.6661	270.281	424.5455556	612.3614	744.777	855.5892222	1020.316727
8256	BÃ¥1-2	127.0815	229.299	341.2	343.6245	642.3386667	601.7383333	766.111
8258	BÃ¥4-1	168.7313636	313.784	435.1476364	569.9864444	729.955125	938.7	1078.125
8259	BÃ¥5-1	175.7723636	321.1316364	472.4818	621.123625	733.83175	954.0419	1078.719625
8265	Blh-1	104.5073333	188.193	153.755	297.804	420.40225	471.7205	689.38925
8270	Bs-1	182.2700909	325.1958571	474.6847778	564.5231	685.9912857	844.6661111	949.992
8271	Bu-0	125.71975	364.9633333	597.7499	800.97025	926.8551429	1150.326875	1411.0245
8284	DraII-1	145.4351818	280.327	461.8376667	631.2031429	808.7411429	948.0438	1093.7838
8285	DraIII-1	156.3589	328.8243333	504.6024286	640.981125	871.648	1068.2022	1264.142667
8290	En-1	180.2543	330.6885	428.8883333	545.348	723.641	896.4097143	1025.276111
8296	Gd-1	156.089875	296.712625	424.7699	557.0706667	760.7717778	969.359625	1101.597125
8297	Ge-0	53.605	212.07575	326.8218	476.86925	593.299	603.9866667	683.2886667
8300	Gr-1	138.6658889	230.1825	348.745	576.4748	716.9565	929.4968	1077.170333
8306	Hov4-1	106.4186	225.215875	347.7228333	486.2805	605.8908571	800.7868	892.45
8310	Hs-0	194.3802857	354.517	442.3186667	627.4814286	901.731	1200.677375	1355.084571
8311	In-0	115.4941429	261.7445714	337.735375	492.2823333	644.5943333	672.0256	843.4094
8312	Is-0	136.1215455	299.8386667	437.5086667	572.1441667	711.3791667	902.6271429	1082.887571
8313	Jm-0	153.0624444	324.4076667	444.66	558.1304286	649.010375	882.879625	1041.461667
8314	Ka-0	118.068	285.1474	416.383375	581.5667778	746.294	934.967	1087.0418
8323	Lc-0	106.4122	154.1321429	292.5115	517.2001429	710.6053333	856.6445714	973.4731429
8325	Lip-0	110.0395	274.6570909	389.78925	527.5855455	634.3136	798.7714444	849.932
8329	Lm-2	147.1266667	201.811	268.5654444	397.965	512.3006667	655.6693333	821.569625
8334	Lu-1	114.7548	199.4751429	324.3956667	394.6235	528.191	533.6263333	627.76175
8337	Mir-0	122.7195	210.2116667	334.567	388.5735	457.8544	595.6808	695.9824
8343	Na-1	90.4498	204.718875	323.0755714	406.88225	518.784	677.0135714	698.7424286
8348	Nw-0	161.2976364	323.775	454.6038889	595.77	712.595	863.6505833	989.0858333
8353	Pa-1	NA	135.8406667	163.888	319.51	379.883	525.9523333	669.233
8354	Per-1	118.0201818	251.5504	379.8719091	495.6566	629.3438182	754.343875	859.6095455
8365	Rak-2	132.5054444	291.8848	449.2691818	614.2882727	811.0900909	1026.224	1228.557
8366	Rd-0	96.2428	261.5149167	433.2393333	603.3673636	819.0015556	1007.903556	1148.844
8369	Rev-1	87.89366667	144.8652727	307.6895	497.1395	659.877	851.4045714	931.4286667
8374	Rsch-4	172.8091667	383.0163333	480.8183636	611.8032	899.3355	1129.010857	1333.171333
8378	Sap-0	107.0367778	199.4207	353.6149091	475.6088	642.6075556	864.3838571	1028.599857
8387	St-0	142.598	290.1480909	438.0855455	594.9289	771.3265455	992.7993	1205.632273
8388	Stw-0	137.1575556	279.4294	397.9835	551.9654	706.4186	952.9642222	1137.7014
8395	Tu-0	94.3689	215.4561818	335.5347	486.4782	619.7294545	793.1221	977.7424444
8420	Kelsterbach-4	127.018	274.2473333	325.0263	414.9827143	599.6144	798.853	930.2992727
8430	Lisse	99.41275	201.280125	314.0915	443.5129091	608.3364545	808.6602727	941.7314286
9104	Lag1-6	207.9347778	324.3725714	450.7121667	588.1241667	704.3055	775.863375	852.60475
9165	Truk-5	180.9315	328.9768	509.5320833	705.8687778	902.921	1083.119545	1278.201364
9302	Edinburgh-5	83.5875	194.987	341.448	459.596	496.8271667	654.3616	793.382
9308	Ullapool-3	111.2843333	167.5405714	295.9551429	417.9616667	553.7795556	704.714375	820.859375
100000	Wil-1	161.784	348.652	548.4539167	714.1058333	884.3613333	1079.9179	1273.349625
