# Supplementary material for: Natural allelic variation of the AZI1 gene controls root growth under zinc-limiting condition
Source: PLoS Genet. 2018 Apr 2;14(4):e1007304. doi: 10.1371/journal.pgen.1007304 (PMC5897037; doi:10.1371/journal.pgen.1007304)
Supplement: S2 Table — (XLSX) [file pgen.1007304.s002.xlsx]

## Sheet: Minus Zn
Supplementary Table 2. Primary root growth of 231 natural accessions of Arabidopsis thaliana grown on zinc deficiency (-Zn) medium in presence of 1% (wt/vol) sucrose and 0.8% (wt/vol) agar, over 7 days starting three days after imbibition. The seedling were grown at 22 °C under long-day conditions (16 h light, 8 h dark). The unit is Pixel.
ACC_ID	Accession Name	mean_Total_length_day001	mean_Total_length_day002	mean_Total_length_day003	mean_Total_length_day004	mean_Total_length_day005	mean_Total_length_day006	mean_Total_length_day007
6008	Duk	110.184	134.069	228.667	365.279	NA	698.34	811.52
8284	DraII-1	187.904	373.697	NA	1138.16	NA	1265.07	1473.83
7102	Do-0	185.569	357.522	519.978	546.735	925.257	1150.95	1457.12
6930	Kz-1	150.259	312.557	461.997	652.236	854.55	1055.83	1260.67
7081	Co	126.484	300.855	470.828	654.942	843.025	818.615	1269.53
8271	Bu-0	139.618	332.033	495.362	635.798	810.528	673.606	1124.46
6931	Kz-9	167.143	269.616	412.527	586.806	807.333	1011.95	1141.47
6909	Col-0	170.935	340.168	471.021	619.166	803.054	684.693	1230.8
6969	Tamm-27	162.637	317.539	458.14	591.588	784.591	914.085	1110.83
7210	La-1	126.124	295.034	423.038	570.737	781.645	924.945	1132.09
7098	Di-1	NA	290.865	423.948	627.085	764.955	934.151	1123.2
7176	Is-1	149.781	283.161	434.236	566.791	761.544	909.336	1029.25
8285	DraIII-1	119.113	231.782	392.179	549.481	760.198	1065.49	1314.67
6967	Sq-8	110.101	257.226	417.684	558.287	758.803	971.34	1206.47
8296	Gd-1	130.215	289.08	426.096	587.354	747.198	993.73	1119.04
5736	Ema-1	119.091	253.457	394.927	558.598	744.695	954.003	1187.2
7300	Pla-0	NA	273.631	413.697	554.938	744.079	884.838	1144.67
7000	Aa-0	115.499	263.855	390.986	540.937	741.946	811.804	1058.95
6916	Est-1	96.0026	263.682	423.887	564.072	736.424	932.614	1193.84
7282	Or-0	NA	290.855	424.205	581.617	727.39	908.95	995.511
5751	Kyl-1	152.864	286.769	436.41	562.775	710.531	868.688	1031.92
7004	Bs-2	178.73	324.631	444.223	561.053	707.199	716.124	1048.24
8300	Gr-1	133.939	247.85	383.771	518.35	706.308	796.396	1004.61
7275	No-0	NA	280.355	411.2	561.513	703.791	864.951	1032.14
9165	Truk-5	129.144	271.868	393.782	456.702	698.534	816.808	1017.57
7201	Kr-0	100.487	238.158	381.865	509.712	698.26	864.762	1024.24
6919	Ga-0	152.37	292.169	399.733	531.754	693.09	845.225	977.751
6982	Wt-5	110.468	224.921	365.303	522.632	682.966	875.691	1058.84
8310	Hs-0	135.935	235.239	396.606	529.202	679.322	825.588	980.142
8374	Rsch-4	107.897	270.702	371.436	510.221	678.872	874.686	1098.75
7242	Lo-2	135.829	282.922	390.215	545.738	674.453	790.38	948.716
6910	Ct-1	120.92	281.1	410.73	534.334	672.971	583.642	979.475
7331	Sh-0	133.004	224.835	311.882	485.873	671.384	890.868	1084.16
7244	Mnz-0	NA	237.182	376.9	487.107	668.213	802.952	1022.58
7166	Hey-1	77.4202	193.179	332.514	471.83	666.832	864.926	1024.34
6984	Zdr-1	121.037	229.957	372.354	513.068	663.003	835.744	983.509
2320	Wilcox-4	107.125	246.535	360.496	716.818	657.925	818.012	977.193
7172	Hl-3	97.9172	227.143	330.745	479.758	656.715	861.097	1043.26
8214	Gy-0	107.247	252.852	357.476	503.061	655.462	771.886	991.719
7524	Rmx-A02	89.2872	204.952	357.096	485.962	655.104	830.331	1063.34
7372	Tscha-1	115.291	266.659	398.404	527.154	654.149	821.26	968.674
6911	Cvi-0	92.497	228.394	390.309	527.428	651.78	831.332	1061.16
100000	Wil-1	111.849	237.476	346.76	441.078	646.507	798.375	924.565
8290	En-1	152.53	293.964	366.577	497.107	645.707	751.195	893.948
9302	Edinburgh-5	118.392	238.077	365.363	507.763	643.896	793.619	926.647
7205	Krot-2	130.212	233.046	384.551	551.288	640.268	810.843	909.261
7143	Gel-1	116.861	240.713	356.221	481.83	639.568	806.677	970.442
6932	Ler-1	78.1582	197.095	332.58	493.94	632.731	796.552	965.712
6942	Nd-1	NA	251.515	375.644	498.244	630.667	625.191	791.258
7147	Gie-0	112.638	223.786	375.404	464.31	626.462	902.447	1002.45
96	LAC-5	129.438	258.558	354.216	479.425	623.686	750.704	850.565
8395	Tu-0	108.997	236.021	361.627	486.44	622.32	781.426	945.727
6936	Lz-0	138.877	273.529	351.308	501.432	617.771	774.934	862.169
7351	Ty-0	111.168	252.512	381.006	483.677	613.939	731.26	886.714
7299	Pi-2	NA	290.722	394.49	504.275	609.76	736.38	822.726
7255	Mh-0	106.667	203.723	330.267	462.104	609.194	753.363	907.876
7163	Ha-0	130.102	251.953	363.794	470.511	608.876	679.198	860.837
6972	Tsu-1	112.143	223.563	357.285	492.42	607.136	741.011	883.339
8348	Nw-0	NA	257.239	358.721	467.524	606.861	722.853	837.177
7514	RRS-7	116.862	228.59	352.708	475.155	604.108	777.346	947.475
7224	Li-3	103.031	219.828	347.798	478.276	603.055	744.11	848.66
8365	Rak-2	111.464	170.444	308.47	456.994	602.851	734.476	977.86
8258	BÃ¥4-1	110.506	241.566	359.305	475.249	602.671	709.965	842.508
7382	Utrecht	146.929	316.94	456.712	529.661	602.363	729.528	858.976
8259	BÃ¥5-1	121.285	248.175	369.542	477.953	598.838	684.564	837.609
8270	Bs-1	132.883	266.017	369.011	504.095	595.61	575.458	787.911
6980	Ws-0	106.41	254.41	377.936	491.666	594.956	756.116	872.8
6938	Ms-0	NA	202.473	296.859	378.601	590.841	604.553	616.417
7031	Bsch-0	126.293	252.752	336.358	473.464	589.366	481.517	974.108
8313	Jm-0	106.006	203.572	286.756	397.28	587.376	628.95	724.921
8325	Lip-0	70.294	212.982	309.629	422.334	583.519	720.67	887.926
7309	Po-1	NA	156.19	307.876	469.85	580.652	746.905	957.079
6016	Eds-1	69.4743	187.091	311.214	444.165	576.506	697.653	828.23
8387	St-0	98.778	166.614	290.986	424.321	574.679	771.706	957.551
7123	Ep-0	113.639	205.669	304.902	405.702	570.807	743.334	911.955
7262	Nw-4	NA	218.957	322.215	421.01	570.089	690.399	798.061
7062	Ca-0	81.8358	174.189	305.062	453.74	568.528	742.915	856.325
6958	Ra-0	101.663	224.574	300.511	416.32	564.79	774.638	848.598
6946	Oy-0	NA	202.74	302.696	427.661	564.309	658.497	882.444
8311	In-0	117.717	237.146	337.132	470.876	562.642	705.564	853.553
6945	Nok-3	94.7146	195.182	320.996	446.672	562.543	739.023	885.267
7094	Da-0	191.876	314.066	393.823	502.38	561.936	662.735	709.735
8366	Rd-0	82.6276	188.757	305.888	433.545	560.904	695.264	947.557
6978	Wa-1	64.7439	187.572	304.257	448.823	560.033	735.937	834.284
6913	Eden-2	115.03	233.258	311.016	462.748	559.994	668.145	760.743
6074	Ã–r-1	98.1371	201.488	277.033	399.233	558.87	695.282	833.653
6976	Uod-7	53.2467	159.124	244.338	381.45	557.708	544.898	833.646
8337	Mir-0	NA	211.595	315.185	427.425	557.628	680.383	785.248
7231	Li-7	117.384	229.875	320.703	425.024	557.02	681.035	814.157
8378	Sap-0	107.02	209.745	317.449	422.461	556.958	658.629	798.742
7515	RRS-10	86.5415	172.781	300.6	427.048	555.995	658.051	839.927
6971	Ts-5	69.6688	183.181	285.796	395.115	555.616	637.944	766.447
8329	Lm-2	121.987	212.77	305.103	419.975	553.182	659.032	765.179
8240	Kulturen-1	60.2385	128.376	276.276	361.489	552.432	718.084	736.981
7015	Bla-1	92.4524	209.031	335.436	466.164	551.967	690.765	806.115
6922	Gu-0	110.627	216.848	307.922	466.075	550.485	653.675	808.816
2187	Pent-1	128.417	221.227	355.59	461.455	546.24	720.715	854.523
8312	Is-0	126.549	208.592	285.134	378.103	544.737	632.221	783.623
7418	Zu-1	97.379	176.497	268.151	407.275	540.882	666.949	756.824
6907	CIBC-17	80.6554	199.955	302.04	415.248	538.787	792.44	825.987
8323	Lc-0	97.439	178.352	283.547	413.43	538.493	670.887	808.881
5742	Frd-1	76.9752	180.035	286.733	391.956	538.22	657.519	745.883
6898	An-1	128.371	233.869	333.051	429.383	537.784	619.924	831.925
6990	Amel-1	108.045	227.866	317.21	424.854	537.504	636.924	739.577
6951	Pu2-23	NA	180.669	307.8	423.542	536.518	664.861	799.175
7297	Pf-0	NA	233.708	333.147	436.868	536.011	667.199	754.385
7268	Np-0	NA	199.176	312.515	424.661	534.072	669.897	792.503
7306	Pog-0	NA	194.821	291.608	408.11	531.566	700.328	860.45
5752	Lan-1	78.582	169.811	294.711	411.317	528.82	739.004	890.109
7028	Bch-1	87.5144	199.897	309.296	415.528	528.294	658.484	748.572
7353	Tha-1	79.2738	193.106	308.72	438.066	528.055	776.302	918.694
7287	Ove-0	NA	228.62	308.668	435.786	525.143	704.161	848.693
8256	BÃ¥1-2	135.907	240.603	304.12	371.525	525.003	519.289	734.689
7280	Old-1	NA	196.547	315.727	415.524	524.365	616.171	579.731
149	LDV-58	84.87	178.785	295.064	387.039	522.499	581.525	757.718
8388	Stw-0	95.9299	207.195	265.273	388.915	522	697.629	824.09
7026	Boot-1	122.712	210.29	308.631	393.428	517.594	616.501	710.792
6962	Shahdara	130.954	223.928	321.273	435.49	517.168	684.935	855.287
2057	Map-42	78.5258	172.138	270.56	395.246	517.046	658.115	761.637
6903	Bor-4	97.5673	192.202	303.899	354.938	516.616	663.528	794.59
936	FOR-5	69.8758	143.842	271.137	367.994	516.348	713.278	936.615
8236	HSm	115.193	228.7	294.111	402.202	514.534	690.47	804.529
8430	Lisse	70.57	114.888	248.225	375.757	512.688	604.794	722.252
7330	Sapporo-0	111.966	192.91	260.616	374.273	512.041	635.767	776.17
8334	Lu-1	108.1	181.866	289.611	389.459	510.487	640.861	718.286
266	RAN	80.5394	164.451	271.709	395.015	509.438	680.354	810.497
6929	Kondara	127.099	245.915	305.668	430.358	505.317	653.962	793.301
204	MIB-60	119.614	179.788	275.53	378.2	500.516	614.785	717.143
8314	Ka-0	118.647	218.193	318.437	414.011	498.492	624.78	711.511
6937	Mrk-0	60.5846	155.373	291.748	386.939	498.485	618.39	736.196
7520	Lp2-2	103.054	216.504	323.1	402.008	496.645	629.982	763.538
7310	Pr-0	NA	213.921	296.283	406.324	493.717	636.279	818.939
7307	Pn-0	NA	177.33	274.548	380.476	492.636	620.975	701.678
224	MIB-86	NA	207.193	268.712	364.912	492.463	573.398	697.794
6992	Ang-0	110.261	208.042	264.844	375.717	492.183	646.858	788.36
7181	Je-0	62.3847	139.149	241.637	374.731	491.921	593.102	696.939
7192	Kil-0	82.9518	154.493	237.154	324.89	489.589	510.888	534.565
7519	Ã–MÃ¶2-3	69.952	160.162	274.699	356.961	484.917	592.198	642.559
6970	Ts-1	71.5846	161.122	265.299	382.841	483.327	619.75	713.018
7352	Te-0	62.2762	145.915	254.394	383.568	481.831	626.133	781.961
6973	Ull2-3	84.9104	169.017	273.718	370.304	477.885	615.652	721.686
6730	CIBC-5	89.4574	185.506	276.668	376.211	477.696	609.76	737.274
5745	Hil-1	87.4225	182.319	213.423	341.59	477.572	611.712	767.535
461	EM-183	58.485	112.694	216.045	332.624	477.37	591.175	745.963
6904	Br-0	NA	96.8952	224.124	334.96	474.029	613.036	766.431
6944	NFA-8	NA	156.365	246.673	356.956	473.658	593.253	728.29
5837	Bor-1	123.564	227.925	348.229	518.49	473.416	756.256	778.407
8243	PHW-2	65.8495	139.321	247.601	400.581	469.678	636.294	722.98
7404	Wc-1	62.523	187.043	254.322	348.419	465.657	562.093	673.683
7178	Jm-1	91.4677	186.029	250.688	347.509	465.055	574.805	714.952
7246	Ma-2	85.095	158.397	277.564	400.391	464.713	572.891	693.006
7283	Ors-1	91.873	175.576	257.914	365.139	464.457	556.998	686.579
6906	C24	82.3812	178.979	254.704	343.298	464.002	705.095	695.932
8245	Seattle-0	70.1671	163.377	240.035	340.851	461.918	590.748	744.61
7276	Ob-0	NA	186.798	241.625	351.591	461.815	555.849	681.987
7521	Lp2-6	94.7126	162.168	265.902	351.767	457.557	607.18	688.968
6979	Wei-0	53.228	140.996	241.166	334.152	455.659	579.332	736.57
8354	Per-1	NA	170.773	243.38	381.202	454.944	604.398	644.736
6975	Uod-1	97.5812	230.368	277.592	373.213	449.467	560.723	609.488
7337	Si-0	95.7147	185.367	262.138	334.508	446.631	539.178	684.103
6943	NFA-10	NA	120.551	198.067	318.4	442.481	566.023	734.862
6040	Kni-1	55.385	106.286	198.057	326.586	441.71	571.527	716.487
7071	Chat-1	91.2894	199.049	296.607	327.252	436.642	667.947	741.372
7384	Ven-1	70.8327	151.734	235.173	362.088	436.388	578.473	627.697
7092	Com-1	73.5315	162.195	205.523	337.745	435.504	599.046	731.306
8420	Kelsterbach-4	97.7785	182.41	279.847	349.264	434.186	476.49	565.977
6961	Se-0	116.427	149.943	252.022	342.837	432.042	540.793	661.948
7516	VÃ¥r2-1	68.8697	129.472	218.839	350.632	431.135	580.781	614.751
7199	Kl-5	96.66	188.123	252.943	326.824	430.712	530.346	622.76
7316	Rhen-1	59.8847	141.513	254.462	318.199	430.588	514.244	610.263
6243	Tottarp-2	88.673	176.38	262.404	325.631	430.288	547.223	658.935
6940	Mz-0	NA	165.099	243.323	329.726	428.629	629.74	732.147
6956	Pu2-7	89.722	187.922	252.38	283.655	427.649	654.083	758.464
6977	Van-0	64.521	141.406	227.605	336.96	421.967	536.775	669.285
7525	Rmx-A180	54.3037	141.546	223.802	319.661	419.945	580.11	640.631
6939	Mt-0	NA	178.166	218.474	263.428	419.229	542.747	604.363
8233	Dem-4	61.1386	159.701	236.231	342.846	416.486	496.964	606.231
8306	Hov4-1	102.752	171.437	253.631	331.377	416.249	427.974	535.899
8265	Blh-1	102.59	172.294	218.85	420.707	413.739	554.669	607.73
8343	Na-1	NA	134.871	233.21	292.088	412.865	517.647	624.982
7355	Tiv-1	110.087	166.754	262.011	333.65	412.79	483.322	626.317
6988	Alc-0	60.228	190.609	301.918	298.749	412.026	566.531	426.388
1829	Mdn-1	56.937	126.726	220.598	324.098	410.564	583.123	659.81
7002	Baa-1	92.4098	176.692	242.441	312.71	409.993	518.476	614.959
86	CUR-8	NA	NA	176.095	280.38	407.492	514.635	670.534
8241	Liarum	94.2584	167.421	289.301	311.655	406.161	496.527	509.096
6983	Yo-0	45.971	131.475	242.245	311.721	405.142	553.318	624.285
6897	Ag-0	79.5468	168.454	253.157	342.76	401.863	495.786	569.227
7126	Es-0	74.9208	135.604	220.658	298.94	401.771	485.34	573.5
2171	Paw-26	NA	135.716	219.721	304.788	399.579	514.088	607.9
6959	Ren-1	90.7589	168.869	254.6	322.583	399.394	447.221	597.63
8249	Vimmerby	97.6098	150.256	222.55	321.907	397.796	506.895	558.084
6899	Bay-0	114.578	190.918	257.469	394.879	396.926	485.575	589.185
7477	WAR	54.042	90.8415	158.718	274.039	396.515	539.614	600.368
6968	Tamm-2	49.8135	131.169	213.707	316.297	393.71	501.4	605.384
6926	Kin-0	131.938	186.989	288.153	356.828	391.785	507.454	621.181
8369	Rev-1	NA	107.122	193.174	326.187	388.046	585.978	641.853
6963	Sorbo	84.734	189.965	209.945	300.578	387.455	498.361	556.882
7424	Jl-3	104.265	161.132	242.703	298.556	385.544	489.486	634.339
6985	Zdr-6	75.8474	157.673	242.442	331.39	385.514	519.296	577.648
7317	Ri-0	66.935	112.546	200.714	260.969	384.708	397.61	527.874
262	PAR-8	NA	118.872	193.788	272.93	380.87	467.335	536.828
394	VOU-5	66.213	123.813	201.666	274.825	379.062	501.404	559.44
6960	Ren-11	63.2233	108.8	209.475	287.972	378.552	503.068	635.636
8353	Pa-1	66.0987	143.66	192.545	264.86	374.06	496.305	619.524
7523	Pna-17	61.9847	125.546	181.582	238.484	373.068	430.442	463.106
8297	Ge-0	61.2133	119.039	216.158	290.392	371.477	399.833	620.885
7014	Ba-1	85.593	166.169	199.756	283.141	368.826	433.929	564.554
6981	Ws-2	74.9037	166.357	210.271	274.054	366.398	447.683	495.002
9308	Ullapool-3	83.577	134.53	180.154	274.193	365.845	473.751	583.696
5729	Coc-1	74.642	167.869	178.64	250.484	364.718	711.142	479.827
7320	Rou-0	87.774	119.363	192.532	273.55	362.019	333.966	523.529
7522	Mr-0	NA	112.663	131.891	262.605	354.873	527.748	656.695
7291	Pa-2	NA	137.357	201.701	273.251	349.734	455.674	581.321
6928	Knox-18	52.1065	109.094	158.954	218.564	329.387	390.559	444.171
2290	Ste-3	49.8897	99.8325	172.446	258.731	328.889	487.297	626.886
1874	MNF-Pot-80	83.8096	156.402	266.959	277.243	327.232	384.68	427.111
9104	Lag1-6	73.2673	138.242	188.149	249.464	321.845	348.592	440.645
236	MOG-11	NA	137.292	190.314	247.218	316.94	400.385	504.424
5731	Crl-1	NA	115.894	244.862	248.393	314.464	777.393	543.666
7164	Hau-0	46.692	102.506	147.434	227.017	313.164	374.553	449.124
7075	Cit-0	52.527	76.0092	137.705	212.654	311.409	349.24	427.091
7438	N13	67.0417	129.902	230.94	264.898	310.694	430.548	555.485
6994	Ann-1	93.385	111.896	175.475	231.908	306.837	375.069	421.379
6915	Ei-2	69.2476	129.69	180.415	243.454	306.561	389.517	531.011
6923	HR-10	44.59	154.286	173.566	224.417	300.26	419.584	551.035
6920	Got-22	75.5105	138.326	156.44	282.618	289.719	473.052	515.267
7378	Uk-1	76.3144	160.858	187.918	236.114	287.147	368.808	415.604
6966	Sq-1	NA	87.506	147.85	189.549	244.744	327.725	424.049
5723	Chr-1	NA	93.385	109.148	187.755	209.94	669.907	446.816
6924	HR-5	NA	95.527	128.811	204.51	169.791	195.401	326.877
H2		0.404864	0.442467	0.422879	0.357735	0.403823	0.376199	0.412306
