# Supplementary material for: Natural allelic variation of the AZI1 gene controls root growth under zinc-limiting condition
Source: PLoS Genet. 2018 Apr 2;14(4):e1007304. doi: 10.1371/journal.pgen.1007304 (PMC5897037; doi:10.1371/journal.pgen.1007304)
Supplement: S3 Table — (XLSX) [file pgen.1007304.s003.xlsx]

## Sheet: Sheet1
Treatment	Trait	Broad Sense Heritability
-Zn	Total_length_day001	0.404864
-Zn	Total_length_day002	0.442467
-Zn	Total_length_day003	0.422879
-Zn	Total_length_day004	0.357735
-Zn	Total_length_day005	0.403823
-Zn	Total_length_day006	0.376199
-Zn	Total_length_day007	0.412306
-Zn	Total_length_day008	0.393148
+Zn	Total_length_day001	0.477165
+Zn	Total_length_day002	0.460886
+Zn	Total_length_day003	0.430875
+Zn	Total_length_day004	0.420596
+Zn	Total_length_day005	0.421648
+Zn	Total_length_day006	0.426951
+Zn	Total_length_day007	0.451354
+Zn	Total_length_day008	0.419406
