# Supplementary material for: Natural allelic variation of the AZI1 gene controls root growth under zinc-limiting condition
Source: PLoS Genet. 2018 Apr 2;14(4):e1007304. doi: 10.1371/journal.pgen.1007304 (PMC5897037; doi:10.1371/journal.pgen.1007304)
Supplement: S4 Table — (XLSX) [file pgen.1007304.s004.xlsx]

## Sheet: S4_Table
S4 Table. Zn response heritability and variance decomposition
		Variance decomposition
Day	Pearson correlation	G	GxE	E
1	0.498	0.301	0.187	0.512
2	0.614	0.399	0.167	0.434
3	0.634	0.421	0.179	0.4
4	0.57	0.368	0.184	0.448
5	0.64	0.441	0.191	0.368
6	0.532	0.345	0.181	0.473
7	0.593	0.414	0.172	0.413
Pearson Correlation and variance decomposition for the Genetic, GxE and E effects for root growth under +/- Zn conditions using a Multi-trait mixed model.
