# Supplementary material for: Natural allelic variation of the AZI1 gene controls root growth under zinc-limiting condition
Source: PLoS Genet. 2018 Apr 2;14(4):e1007304. doi: 10.1371/journal.pgen.1007304 (PMC5897037; doi:10.1371/journal.pgen.1007304)
Supplement: S5 Table — (XLSX) [file pgen.1007304.s005.xlsx]

## Sheet: Feuil1
S5 Table. Primary root length of accessions measured at day2 and AZI1 locus marker SNP-allele (Chr4 7400493) of all accessions used in this work
ACC_ID	mean_Total_length_day002	SNP Chr4 7400493	Common_Name
7075	76.0092	C	Cit-0
6966	87.506	C	Sq-1
7477	90.8415	C	WAR
5723	93.385	C	Chr-1
6924	95.527	G	HR-5
6904	96.8952	C	Br-0
2290	99.8325	C	Ste-3
7164	102.506	C	Hau-0
6040	106.286	C	Kni-1
8369	107.122	C	Rev-1
6960	108.8	C	Ren-11
6928	109.094	C	Knox-18
6994	111.896	C	Ann-1
7317	112.546	C	Ri-0
7522	112.663	C	Mr-0
461	112.694	C	EM-183
8430	114.888	C	Lisse
5731	115.894	C	Crl-1
262	118.872	C	PAR-8
8297	119.039	C	Ge-0
7320	119.363	C	Rou-0
6943	120.551	C	NFA-10
394	123.813	C	VOU-5
7523	125.546	C	Pna-17
1829	126.726	C	Mdn-1
8240	128.376	C	Kulturen-1
7516	129.472	C	VÃ¥r2-1
6915	129.69	C	Ei-2
7438	129.902	C	N13
6968	131.169	C	Tamm-2
6983	131.475	C	Yo-0
6008	134.069	C	Duk
9308	134.53	C	Ullapool-3
8343	134.871	C	Na-1
7126	135.604	C	Es-0
2171	135.716	C	Paw-26
236	137.292	C	MOG-11
7291	137.357	G	Pa-2
9104	138.242	C	Lag1-6
6920	138.326	C	Got-22
7181	139.149	C	Je-0
8243	139.321	C	PHW-2
6979	140.996	C	Wei-0
6977	141.406	C	Van-0
7316	141.513	C	Rhen-1
7525	141.546	C	Rmx-A180
8353	143.66	C	Pa-1
936	143.842	C	FOR-5
7352	145.915	C	Te-0
6961	149.943	C	Se-0
8249	150.256	C	Vimmerby
7384	151.734	C	Ven-1
6923	154.286	C	HR-10
7192	154.493	C	Kil-0
6937	155.373	G	Mrk-0
7309	156.19	C	Po-1
6944	156.365	C	NFA-8
1874	156.402	C	MNF-Pot-80
6985	157.673	C	Zdr-6
7246	158.397	C	Ma-2
6976	159.124	C	Uod-7
8233	159.701	C	Dem-4
7519	160.162	C	Ã–MÃ¶2-3
7378	160.858	C	Uk-1
6970	161.122	C	Ts-1
7424	161.132	C	Jl-3
7521	162.168	C	Lp2-6
7092	162.195	C	Com-1
8245	163.377	C	Seattle-0
266	164.451	C	RAN
6940	165.099	C	Mz-0
7014	166.169	C	Ba-1
6981	166.357	C	Ws-2
8387	166.614	C	St-0
7355	166.754	C	Tiv-1
8241	167.421	C	Liarum
5729	167.869	C	Coc-1
6897	168.454	C	Ag-0
6959	168.869	C	Ren-1
6973	169.017	C	Ull2-3
5752	169.811	C	Lan-1
8365	170.444	C	Rak-2
8354	170.773	G	Per-1
8306	171.437	C	Hov4-1
2057	172.138	C	Map-42
8265	172.294	C	Blh-1
7515	172.781	C	RRS-10
7062	174.189	G	Ca-0
7283	175.576	C	Ors-1
6243	176.38	C	Tottarp-2
7418	176.497	C	Zu-1
7002	176.692	C	Baa-1
7307	177.33	C	Pn-0
6939	178.166	G	Mt-0
8323	178.352	C	Lc-0
149	178.785	C	LDV-58
6906	178.979	C	C24
204	179.788	C	MIB-60
5742	180.035	G	Frd-1
6951	180.669	C	Pu2-23
8334	181.866	C	Lu-1
5745	182.319	C	Hil-1
8420	182.41	C	Kelsterbach-4
6971	183.181	C	Ts-5
7337	185.367	C	Si-0
6730	185.506	C	CIBC-5
7178	186.029	C	Jm-1
7276	186.798	C	Ob-0
6926	186.989	C	Kin-0
7404	187.043	C	Wc-1
6016	187.091	C	Eds-1
6978	187.572	C	Wa-1
6956	187.922	C	Pu2-7
7199	188.123	C	Kl-5
8366	188.757	C	Rd-0
6963	189.965	G	Sorbo
6988	190.609	C	Alc-0
6899	190.918	C	Bay-0
6903	192.202	G	Bor-4
7330	192.91	C	Sapporo-0
7353	193.106	C	Tha-1
7166	193.179	C	Hey-1
7306	194.821	G	Pog-0
6945	195.182	C	Nok-3
7280	196.547	C	Old-1
6932	197.095	G	Ler-1
7071	199.049	C	Chat-1
7268	199.176	C	Np-0
7028	199.897	C	Bch-1
6907	199.955	C	CIBC-17
6074	201.488	G	Ã–r-1
6938	202.473	G	Ms-0
6946	202.74	C	Oy-0
8313	203.572	G	Jm-0
7255	203.723	C	Mh-0
7524	204.952	C	Rmx-A02
7123	205.669	G	Ep-0
224	207.193	C	MIB-86
8388	207.195	C	Stw-0
6992	208.042	C	Ang-0
8312	208.592	C	Is-0
7015	209.031	C	Bla-1
8378	209.745	C	Sap-0
7026	210.29	C	Boot-1
8337	211.595	C	Mir-0
8329	212.77	C	Lm-2
8325	212.982	C	Lip-0
7310	213.921	C	Pr-0
7520	216.504	C	Lp2-2
6922	216.848	C	Gu-0
8314	218.193	C	Ka-0
7262	218.957	G	Nw-4
7224	219.828	C	Li-3
2187	221.227	G	Pent-1
6972	223.563	C	Tsu-1
7147	223.786	C	Gie-0
6962	223.928	C	Shahdara
6958	224.574	G	Ra-0
7331	224.835	G	Sh-0
6982	224.921	C	Wt-5
7172	227.143	G	Hl-3
6990	227.866	C	Amel-1
5837	227.925	G	Bor-1
6911	228.394	C	Cvi-0
7514	228.59	G	RRS-7
7287	228.62	C	Ove-0
8236	228.7	C	HSm
7231	229.875	C	Li-7
6984	229.957	C	Zdr-1
6975	230.368	G	Uod-1
8285	231.782	G	DraIII-1
7205	233.046	C	Krot-2
6913	233.258	G	Eden-2
7297	233.708	C	Pf-0
6898	233.869	G	An-1
8310	235.239	C	Hs-0
8395	236.021	C	Tu-0
8311	237.146	G	In-0
7244	237.182	C	Mnz-0
100000	237.476	C	Wil-1
9302	238.077	C	Edinburgh-5
7201	238.158	G	Kr-0
8256	240.603	C	BÃ¥1-2
7143	240.713	C	Gel-1
8258	241.566	C	BÃ¥4-1
6929	245.915	G	Kondara
2320	246.535	C	Wilcox-4
8300	247.85	C	Gr-1
8259	248.175	C	BÃ¥5-1
6942	251.515	C	Nd-1
7163	251.953	C	Ha-0
7351	252.512	C	Ty-0
7031	252.752	C	Bsch-0
8214	252.852	C	Gy-0
5736	253.457	C	Ema-1
6980	254.41	C	Ws-0
6967	257.226	C	Sq-8
8348	257.239	C	Nw-0
96	258.558	G	LAC-5
6916	263.682	C	Est-1
7000	263.855	G	Aa-0
8270	266.017	C	Bs-1
7372	266.659	G	Tscha-1
6931	269.616	G	Kz-9
8374	270.702	C	Rsch-4
9165	271.868	G	Truk-5
6936	273.529	G	Lz-0
7300	273.631	C	Pla-0
7275	280.355	C	No-0
6910	281.1	G	Ct-1
7242	282.922	G	Lo-2
7176	283.161	C	Is-1
5751	286.769	G	Kyl-1
8296	289.08	C	Gd-1
7299	290.722	G	Pi-2
7282	290.855	G	Or-0
7098	290.865	G	Di-1
6919	292.169	G	Ga-0
8290	293.964	G	En-1
7210	295.034	C	La-1
7081	300.855	C	Co
6930	312.557	C	Kz-1
7094	314.066	C	Da-0
7382	316.94	G	Utrecht
6969	317.539	C	Tamm-27
7004	324.631	C	Bs-2
8271	332.033	G	Bu-0
6909	340.168	G	Col-0
7102	357.522	G	Do-0
8284	373.697	G	DraII-1
86	NA	G	CUR-8

## Sheet: Genotype@407400493
138963
pos_id	407400493
9381	C
9380	C
9378	G
9371	G
9367	C
9363	C
9356	G
9355	G
9354	C
9353	C
9352	C
9351	C
9344	C
9343	C
9339	C
9336	G
9332	G
9323	C
9321	C
9482	C
9481	C
9472	G
9471	G
9470	C
9469	C
9455	C
9454	C
9453	C
9451	C
9419	G
9418	C
9409	C
9402	C
9369	C
9349	G
9476	C
9433	C
9446	C
9443	C
9442	C
997	C
996	C
1068	C
1026	C
1585	C
1435	G
1169	G
1075	C
1132	C
1064	C
1063	C
1062	G
1247	G
991	G
1391	G
1374	G
1318	G
1254	G
1163	G
1153	G
1073	C
1072	G
394	C
7	C
203	C
236	C
367	C
123	C
395	C
196	C
264	C
185	C
297	C
318	G
323	G
79	C
198	C
371	C
280	C
12	G
347	G
268	C
288	G
377	C
252	C
296	C
341	C
156	C
397	C
263	C
48	C
45	C
210	C
83	C
372	C
393	C
205	C
87	C
62	C
309	C
222	C
160	C
229	C
369	C
227	C
230	C
217	C
194	C
391	C
340	C
167	C
266	C
208	C
335	C
213	C
388	C
331	C
216	C
277	G
85	C
310	G
389	C
387	C
191	C
224	C
82	C
225	C
295	C
169	C
375	C
292	C
215	C
337	G
320	G
171	C
346	C
151	C
137	C
291	C
385	C
84	C
349	C
219	C
322	C
204	C
273	C
212	C
146	C
348	C
157	C
214	C
316	C
186	G
314	C
293	C
183	C
287	C
290	C
168	C
343	G
153	C
339	C
60	C
174	C
88	C
359	C
298	C
162	C
311	G
329	C
175	C
163	C
77	C
302	C
231	C
148	G
106	C
283	C
184	C
122	C
170	C
396	C
275	C
244	C
116	C
364	C
121	C
165	C
32	C
201	C
326	G
368	C
332	C
361	C
202	C
200	C
257	C
80	C
9	C
187	C
89	C
207	C
69	C
188	C
306	C
360	C
237	C
327	G
261	C
86	G
228	C
190	C
74	C
8	G
4	C
159	C
262	C
51	C
5	C
363	C
338	G
355	G
269	G
278	G
179	C
6	G
206	C
461	C
466	C
9490	C
9496	C
9504	C
9499	C
9308	C
9305	C
9302	C
9309	C
4980	C
5444	C
5394	C
5461	C
5494	C
5398	C
5466	C
5450	C
4675	C
4632	C
5769	C
4757	C
4827	G
4820	C
5159	C
5759	C
5739	C
5738	C
5770	C
5826	C
5745	C
5744	C
5774	C
5760	C
5746	C
5762	C
5711	C
5802	C
5740	G
5716	C
5772	C
5722	C
5751	G
5721	C
5812	C
5792	C
5735	G
5767	C
5817	G
5807	C
5777	C
5736	C
5763	C
5813	C
5741	C
5731	C
5819	G
5724	C
5789	C
5141	C
5175	C
5145	C
5469	C
5106	G
5299	C
5335	C
7121	C
7106	G
7104	G
7113	C
7116	G
7149	C
7228	C
7301	C
7109	C
6987	C
7028	C
7029	C
7030	C
7013	C
7017	C
7032	C
7073	C
242	C
104	C
282	C
96	G
23	G
6102	C
6938	G
8304	C
8238	C
8386	C
8348	C
1416	C
6237	C
6226	C
6184	C
6174	G
6172	G
6171	G
6170	G
6151	G
6150	C
6149	C
6148	C
6147	C
6146	G
6145	C
6144	C
6142	C
6141	C
6137	C
6136	C
6131	G
6134	C
6133	G
6132	C
6129	C
6128	C
6127	C
6126	C
6125	C
6123	C
6122	G
6121	C
6119	C
6116	C
6115	C
6114	C
6111	C
6110	G
6108	C
6107	C
6106	C
6104	G
6103	C
6101	C
6100	C
6099	C
6098	C
6097	C
6095	C
6093	C
6092	C
6091	G
6090	C
6177	C
6221	G
6244	C
6241	C
6240	C
6238	C
6236	C
6235	C
6220	C
6218	G
6217	C
6216	G
6215	G
6214	G
6210	G
6209	G
6207	C
6201	C
6200	C
6199	C
6198	C
6197	C
6195	C
6194	C
6193	C
6192	C
6191	C
6189	G
6163	C
6154	C
8274	C
7192	C
7194	C
7210	C
7238	C
7245	G
7246	C
7256	G
7265	C
7268	C
366	C
5245	C
5264	C
7195	C
7262	G
7250	C
1925	G
5719	C
5798	C
5816	C
5821	C
5710	C
5715	G
5720	C
5733	C
5820	C
5737	C
5755	C
5781	C
5782	C
5784	C
5146	C
5133	C
5709	C
5712	G
5795	C
5750	C
5708	C
5749	C
5727	C
5780	C
5756	C
5723	C
5730	C
5717	C
5732	C
5804	C
5752	C
5799	C
5713	G
5728	C
5787	C
5788	C
5793	C
5803	C
5758	C
7317	C
7034	C
615	C
627	G
607	G
631	G
623	C
719	G
640	G
827	C
895	C
946	C
936	C
7717	C
7787	G
7837	C
7847	C
7867	C
8077	C
8122	C
1743	C
1799	G
2175	C
2160	C
2171	C
2148	C
2180	C
2157	C
1948	C
1941	C
1949	C
1965	G
1981	G
1992	C
2016	G
2011	G
2019	G
2020	C
2151	C
1862	C
1872	C
1864	C
1871	C
1857	C
1865	C
1873	C
1850	C
1858	C
1874	C
1868	C
1829	C
1853	C
1926	G
1966	C
1918	C
1959	G
1936	C
1952	G
1960	G
1968	G
1938	C
1963	G
1720	C
1736	C
1744	C
1752	G
1729	C
1745	G
1753	G
1722	C
1730	G
1738	C
1724	C
1740	G
1733	C
1718	C
1726	C
1750	G
1782	C
1719	C
7566	C
1751	C
2214	C
2201	C
2204	C
2294	C
2280	C
2338	C
2292	C
2300	C
2316	C
2283	C
7584	C
7580	C
7578	C
7570	C
8608	C
8727	C
8760	C
8768	C
8616	C
8617	C
8770	C
8730	C
8619	C
8629	C
8612	G
8724	C
8631	C
8725	C
8640	C
8759	G
8774	C
8824	C
8557	C
8791	C
8777	C
8811	C
8787	C
8805	C
8534	C
8687	C
9045	C
8673	C
9041	C
8701	G
9053	C
8985	C
8957	C
8966	C
8695	G
8967	C
9004	G
8690	C
9012	C
8969	C
8961	C
8970	C
8954	C
8962	C
8965	C
8973	C
8975	C
9006	G
8976	C
9007	C
8977	C
8992	C
9008	C
9001	C
8719	C
8996	C
9011	C
1742	C
1749	C
999	G
1061	C
1404	G
1552	C
1257	G
1158	G
1070	C
9452	C
417	G
421	G
407	C
424	G
402	C
403	C
404	C
428	C
429	G
409	C
413	C
5883	C
5848	G
6416	C
5838	C
6287	G
6417	C
5841	G
5894	G
5904	C
5913	C
5921	C
5939	G
5969	C
5895	C
5905	C
5914	C
5923	G
5932	C
5942	G
5961	G
5970	G
5884	G
5906	C
5924	C
5933	C
5943	C
5953	G
5963	C
5972	C
5888	G
5934	C
5898	C
5908	G
5919	C
5926	G
5935	C
5945	G
5955	C
5891	C
5900	C
5927	G
5946	G
5966	C
5975	C
5901	C
5911	C
5875	G
5948	C
5893	C
5902	C
5920	C
5938	C
5959	C
5968	G
5988	C
5999	C
6455	C
5979	C
6421	C
5991	C
5992	C
6004	G
6458	G
5982	G
5993	C
6425	C
6451	C
6309	C
5984	C
5994	C
6444	C
5997	C
6007	G
6445	C
6453	C
5998	G
6427	C
6435	C
6446	C
6403	G
5922	G
5915	G
5910	C
6401	G
6003	C
5899	C
6396	C
5873	C
6418	C
5874	G
5916	C
5878	C
5983	C
5990	C
5996	G
5940	C
5846	C
5871	G
6436	C
5872	C
5956	G
6402	G
4758	C
5285	C
9153	C
9137	C
9151	C
9143	C
9201	C
6173	G
6284	C
6276	C
6258	C
6252	C
6255	C
6166	C
6085	C
6025	C
6268	C
6180	G
6143	G
6041	G
5829	G
8427	C
8218	G
6023	G
5835	G
5831	C
5830	G
6039	C
6086	C
6413	G
6412	G
6411	C
6087	C
6077	C
6076	C
6071	C
6069	C
6038	C
6036	C
6035	C
6034	G
6030	C
6024	G
6021	C
6019	C
6017	C
6013	G
6012	G
6011	G
6010	G
5870	C
5867	C
5865	C
5860	C
5836	C
6231	C
6212	C
6140	C
6138	G
6120	C
6118	G
6073	C
6022	C
6020	C
8227	C
8225	C
8230	C
5856	C
8307	C
1409	C
6959	C
7525	C
6961	C
6967	C
6973	C
6974	C
6976	C
7516	C
6979	C
6980	C
6982	C
6983	C
6985	C
6931	G
6043	G
6945	C
7519	C
7526	C
7523	C
6956	C
6960	C
7524	C
6963	G
6964	G
6965	G
6966	C
6969	C
6971	C
6975	G
7517	C
6978	C
6981	C
6984	C
6899	C
6903	G
6904	C
6905	C
6906	C
6909	G
6911	C
6916	C
8215	C
6921	C
6932	G
6046	G
6944	C
7515	C
7514	G
6962	C
6968	C
6972	C
6970	C
6977	C
8329	C
7379	G
7080	C
6744	G
7098	G
7158	C
7163	C
7165	C
7340	C
7372	G
7394	C
7397	C
281	C
8258	C
8259	C
8290	G
7461	C
7323	C
8254	C
8270	C
8233	C
8285	G
6016	C
8423	C
8237	C
6040	C
6064	C
6957	C
8369	C
8247	C
8426	C
8428	G
9058	G
8249	C
9057	C
7139	C
7307	C
7331	G
7337	C
7378	C
7405	C
66	C
149	C
328	G
334	C
2274	C
5753	C
6709	C
7000	G
6989	C
7031	C
7062	G
7460	C
7123	G
7128	C
7145	C
7147	C
7166	C
7255	C
7275	C
7258	C
7291	G
7310	C
7330	C
7333	G
7411	C
178	C
378	C
8241	C
6988	C
8256	C
8796	C
8264	C
8265	C
8231	G
8271	G
6190	G
8275	C
8420	C
8283	C
8284	G
6008	C
8422	C
8296	C
8297	C
8300	C
8235	G
8306	C
8310	C
8236	C
8311	G
8314	C
8239	G
8240	C
8323	C
8242	C
8325	C
8326	G
8222	C
8430	C
6042	G
8335	G
8343	C
6074	G
8351	G
8353	C
8354	G
7296	C
8365	C
8374	C
8376	C
8378	C
8412	C
8387	C
8389	C
6243	C
7507	C
7343	C
6005	C
5729	C
5380	G
5381	G
5565	C
7011	C
7199	C
7224	C
7277	C
7490	C
7492	C
7300	C
7306	G
7408	C
7418	C
5887	C
5987	C
173	C
357	C
258	C
374	G
94	C
1859	C
6188	C
5207	C
6448	C
8312	C
8313	G
8334	C
8337	C
8357	C
8366	C
8411	C
8388	C
8395	C
7014	C
7035	C
6810	G
7498	C
7506	C
7390	C
7284	G
7081	C
8243	C
8245	C
7033	C
2150	C
100000	C
8266	C
6897	C
6898	G
5837	G
6907	C
7438	C
6910	G
6913	G
6914	C
6918	G
6919	G
8214	C
6924	G
8424	C
6926	C
6928	C
6933	C
7520	C
7521	C
6936	G
7522	C
6937	G
6939	G
6900	C
6901	C
6908	C
6009	G
6915	C
6917	G
6920	C
6922	C
6923	C
6927	C
6929	G
6930	C
6940	C
6942	C
6943	C
7518	C
6946	C
8213	C
6951	C
6958	G
7305	G
7376	C
7386	C
7404	C
7403	C
7457	C
7463	G
7015	C
7024	C
7079	G
7152	C
7297	C
7381	G
7413	C
7176	C
7352	C
2327	C
7117	C
7172	G
7168	G
7423	G
7425	C
7223	C
7239	C
7276	C
7281	C
7287	C
7292	C
7299	G
7303	C
7309	C
7328	C
7406	C
2320	C
7242	G
7462	G
5385	C
5292	G
5337	C
5350	C
5377	C
5386	C
5310	C
5282	C
5339	C
5322	C
5331	C
5364	C
5373	C
4879	G
7069	C
7496	C
7502	C
7344	C
7346	C
7353	C
7373	C
7384	C
81	G
373	C
383	G
1867	C
957	C
998	C
1006	G
992	G
1002	C
1166	G
9077	C
9104	C
9152	C
9165	G
9179	G
6996	C
7008	C
6729	C
7092	C
7164	C
7169	C
7181	C
7252	C
7446	C
7270	C
7483	C
7316	C
7351	C
7391	C
1	C
392	C
379	C
380	G
267	C
2057	C
5742	G
5056	C
5122	C
5158	C
5832	C
6994	C
7002	C
7026	C
6730	C
7075	C
7126	C
7227	G
7229	C
7449	G
6847	C
6953	C
7320	C
7354	C
7283	C
2	C
386	C
1716	C
1967	G
5785	C
4802	C
5116	C
5202	C
7071	C
7064	C
7078	G
7094	C
7141	G
7143	C
7151	C
7150	C
7424	C
7178	C
7188	C
7201	G
7206	C
7205	C
7231	C
7244	C
7260	G
7263	C
7280	C
7282	G
7472	C
7382	G
7392	C
7477	C
8610	C
8692	C
6727	C
7105	G
7479	C
7482	C
7504	C
7508	C
7355	C
5896	C
166	C
223	G
126	C
390	C
321	C
259	C
362	C
260	C
91	C
641	C
5160	C
5232	G
5606	C
5628	C
7004	C
7100	C
7102	G
7110	C
7135	C
7186	C
7430	C
2187	G
6094	C
6096	C
6109	C
6112	C
6124	C
6169	C
6202	C
6203	C
6242	C
6318	C
6990	C
6992	C
6998	C
4927	C
4935	C
4862	G
5596	C
5517	C
5582	C
5590	C
5536	C
5670	C
5678	C
5645	C
2290	C
5805	C
4997	C
5341	C
6449	C
1366	G
1363	G
1317	G
1313	G
1312	G
1360	G
1362	G
1256	C
9342	C
9450	C
9437	C
9436	C
9434	C
9427	G
9421	G
9416	C
9413	G
9412	C
9411	G
9410	G
9408	C
9407	C
9405	C
9404	C
9399	C
9392	C
9391	C
9390	C
9388	G
9386	C
9385	C
9384	G
9383	C
9382	C
