# Supplementary material for: Natural allelic variation of the AZI1 gene controls root growth under zinc-limiting condition
Source: PLoS Genet. 2018 Apr 2;14(4):e1007304. doi: 10.1371/journal.pgen.1007304 (PMC5897037; doi:10.1371/journal.pgen.1007304)
Supplement: S6 Table — (XLS) [file pgen.1007304.s006.xls]

## Sheet: S6 Table.csv
S6 Table. GWAS result table of all marker SNPs from 231 natural accessions of Arabidopsis thaliana grown on Zn limiting conditions (-Zn) 2 days after germination.
chromosome	position	score	maf	mac	beta0	beta1	correlation	genotype_var_perc
1	3015220	5.25272082563	0.0782608687878	18	0.0	0.0	0.0	8.05854797363e-05
1	7916890	4.55140214818	0.304347813129	70	0.0	0.0	0.0	0.0028383731842
1	7917226	4.54944661566	0.269565224648	62	0.0	0.0	0.0	0.0172842741013
1	17070548	4.07773782514	0.234782606363	54	0.0	0.0	0.0	0.00569278001785
1	7279977	4.00545378989	0.0739130452275	17	0.0	0.0	0.0	0.000589966773987
1	11671534	3.91917120536	0.139130428433	32	0.0	0.0	0.0	0.00174659490585
1	28709889	3.81513240631	0.291304349899	67	0.0	0.0	0.0	0.0162124633789
1	11690841	3.52203884644	0.286956518888	66	0.0	0.0	0.0	0.00145757198334
1	3560980	3.49593717824	0.213043481112	49	0.0	0.0	0.0	0.00978749990463
1	23113397	3.47475273034	0.404347836971	93	0.0	0.0	0.0	0.0128268003464
1	23113769	3.35649651701	0.391304343939	90	0.0	0.0	0.0	0.00170487165451
1	9611028	3.30561726654	0.439130425453	101	0.0	0.0	0.0	0.00738233327866
1	5439425	3.25286923194	0.347826093435	80	0.0	0.0	0.0	0.00565731525421
1	22960188	3.22626622235	0.40000000596	92	0.0	0.0	0.0	0.0128268003464
1	5439217	3.21158039819	0.291304349899	67	0.0	0.0	0.0	0.017108798027
1	27405973	3.17221372072	0.260869562626	60	0.0	0.0	0.0	0.0219454169273
1	27406001	3.17131060615	0.260869562626	60	0.0	0.0	0.0	0.0128268003464
1	23629058	3.17030520389	0.478260874748	110	0.0	0.0	0.0	0.00808840990067
1	9412170	3.16400013564	0.369565218687	85	0.0	0.0	0.0	0.00850826501846
1	29351261	3.1635483208	0.134782612324	31	0.0	0.0	0.0	0.00202590227127
1	26802636	3.16126565782	0.321739137173	74	0.0	0.0	0.0	0.0111240744591
1	7448458	3.15291571677	0.360869556665	83	0.0	0.0	0.0	0.000717461109161
1	28681392	3.15043897939	0.339130431414	78	0.0	0.0	0.0	0.0111240744591
1	17119014	3.14638311498	0.326086968184	75	0.0	0.0	0.0	0.000437796115875
1	5742423	3.13776261373	0.0956521704793	22	0.0	0.0	0.0	1.31130218506e-06
1	9693614	3.13285414767	0.178260862827	41	0.0	0.0	0.0	0.00136548280716
1	28685980	3.12732938797	0.304347813129	70	0.0	0.0	0.0	0.00465905666351
1	9082808	3.12512153243	0.226086959243	52	0.0	0.0	0.0	0.00143629312515
1	4460312	3.12154991531	0.29565218091	68	0.0	0.0	0.0	0.000671029090881
1	6353900	3.10957618766	0.0173913035542	4	0.0	0.0	0.0	0.00528222322464
1	27765623	3.10801866826	0.121739126742	28	0.0	0.0	0.0	0.0128268003464
1	11520393	3.09454588919	0.156521737576	36	0.0	0.0	0.0	0.000128746032715
1	7012563	3.08154900569	0.347826093435	80	0.0	0.0	0.0	0.00547307729721
1	2191721	3.07145925042	0.365217387676	84	0.0	0.0	0.0	0.00892692804337
1	3429914	3.06869587018	0.226086959243	52	0.0	0.0	0.0	0.000963926315308
1	6242066	3.06729877677	0.230434775352	53	0.0	0.0	0.0	0.00465905666351
1	5438860	3.06124428737	0.286956518888	66	0.0	0.0	0.0	0.00465905666351
1	5438927	3.06124428737	0.286956518888	66	0.0	0.0	0.0	0.00233709812164
1	11690745	3.04868239254	0.273913055658	63	0.0	0.0	0.0	2.08616256714e-05
1	9993597	3.04755040804	0.421739131212	97	0.0	0.0	0.0	0.000172138214111
1	9994127	3.03456317382	0.391304343939	90	0.0	0.0	0.0	0.000343084335327
1	21763292	3.03138342803	0.0913043469191	21	0.0	0.0	0.0	0.00465905666351
1	17079411	3.02894210379	0.195652171969	45	0.0	0.0	0.0	0.012070775032
1	11917183	3.01731381925	0.321739137173	74	0.0	0.0	0.0	0.000472784042358
1	10700100	2.9545301133	0.0434782616794	10	0.0	0.0	0.0	0.00140994787216
1	29564379	2.93597786461	0.304347813129	70	0.0	0.0	0.0	0.0117686390877
1	11152869	2.92386869239	0.0695652142167	16	0.0	0.0	0.0	0.000219404697418
1	26771584	2.91651471019	0.426086962223	98	0.0	0.0	0.0	0.00149232149124
1	5429923	2.90267062663	0.30869564414	71	0.0	0.0	0.0	0.000595569610596
1	17075837	2.88423230801	0.20000000298	46	0.0	0.0	0.0	0.000856041908264
1	5750405	2.86981201609	0.313043475151	72	0.0	0.0	0.0	0.00133681297302
1	23577940	2.85946668613	0.0478260852396	11	0.0	0.0	0.0	0.0111240744591
1	26450539	2.84361218901	0.113043479621	26	0.0	0.0	0.0	0.00525653362274
1	26450728	2.84361218901	0.113043479621	26	0.0	0.0	0.0	0.00219053030014
1	23629102	2.84169969822	0.469565212727	108	0.0	0.0	0.0	0.000260531902313
1	24986603	2.83953059766	0.243478253484	56	0.0	0.0	0.0	4.76837158203e-05
1	27415107	2.83731817182	0.304347813129	70	0.0	0.0	0.0	2.3365020752e-05
1	24829307	2.83709816015	0.286956518888	66	0.0	0.0	0.0	0.00145250558853
1	7012775	2.82356922563	0.378260880709	87	0.0	0.0	0.0	0.0025327205658
1	27397668	2.81334775254	0.10000000149	23	0.0	0.0	0.0	0.00504875183105
1	11218804	2.80857483919	0.139130428433	32	0.0	0.0	0.0	0.000864923000336
1	3553424	2.80851986807	0.195652171969	45	0.0	0.0	0.0	0.0252353549004
1	23113184	2.78799599227	0.482608705759	111	0.0	0.0	0.0	0.00121134519577
1	25521740	2.78220628921	0.29565218091	68	0.0	0.0	0.0	0.00465905666351
1	25523776	2.78220628921	0.29565218091	68	0.0	0.0	0.0	0.000862598419189
1	27412582	2.77270601939	0.230434775352	53	0.0	0.0	0.0	0.0300688147545
1	26825935	2.76660537796	0.117391303182	27	0.0	0.0	0.0	0.0277972221375
1	4349937	2.76412776896	0.39565217495	91	0.0	0.0	0.0	0.00209522247314
1	4349066	2.76088300951	0.365217387676	84	0.0	0.0	0.0	0.00318437814713
1	13599039	2.75936795119	0.147826090455	34	0.0	0.0	0.0	0.00639188289642
1	20230804	2.75470519316	0.0695652142167	16	0.0	0.0	0.0	0.000568926334381
1	24825617	2.74635238635	0.456521749496	105	0.0	0.0	0.0	0.00175166130066
1	4904780	2.74444959419	0.108695648611	25	0.0	0.0	0.0	0.0153570175171
1	17534197	2.73769553799	0.178260862827	41	0.0	0.0	0.0	0.00228309631348
1	24699983	2.73280039382	0.278260856867	64	0.0	0.0	0.0	0.000738084316254
1	29772428	2.7310803991	0.5	115	0.0	0.0	0.0	0.00659614801407
1	11435245	2.72799632517	0.082608692348	19	0.0	0.0	0.0	0.00027459859848
1	21853545	2.72646650712	0.130434781313	30	0.0	0.0	0.0	0.00306642055511
1	29772403	2.72229383878	0.491304337978	113	0.0	0.0	0.0	0.00180739164352
1	9082296	2.71877209505	0.152173906565	35	0.0	0.0	0.0	0.000445544719696
1	24940604	2.71515114654	0.173913046718	40	0.0	0.0	0.0	0.000866830348969
1	23400059	2.71301152921	0.173913046718	40	0.0	0.0	0.0	0.00167888402939
1	17328342	2.7071448466	0.082608692348	19	0.0	0.0	0.0	2.38418579102e-07
1	24815983	2.70602542949	0.313043475151	72	0.0	0.0	0.0	1.1682510376e-05
1	4749653	2.69130720862	0.20434781909	47	0.0	0.0	0.0	0.0222938656807
1	12181943	2.68743497735	0.0260869562626	6	0.0	0.0	0.0	0.013777077198
1	9773294	2.68689318875	0.221739128232	51	0.0	0.0	0.0	0.000336289405823
1	7012449	2.68596986709	0.326086968184	75	0.0	0.0	0.0	0.00372356176376
1	13444949	2.68513853809	0.160869568586	37	0.0	0.0	0.0	0.00487124919891
1	1167844	2.68185025275	0.126086950302	29	0.0	0.0	0.0	0.00124728679657
1	5743853	2.680556956	0.291304349899	67	0.0	0.0	0.0	0.00546163320541
1	12004286	2.67824112599	0.160869568586	37	0.0	0.0	0.0	0.0045228600502
1	27420524	2.66859926406	0.217391297221	50	0.0	0.0	0.0	0.00465905666351
1	28685414	2.66738510112	0.29565218091	68	0.0	0.0	0.0	0.00238537788391
1	7264013	2.66321225867	0.0565217398107	13	0.0	0.0	0.0	0.00465905666351
1	26825143	2.66201657832	0.117391303182	27	0.0	0.0	0.0	0.00627380609512
1	22798699	2.66088831472	0.456521749496	105	0.0	0.0	0.0	0.00200629234314
1	247357	2.64883823843	0.495652168989	114	0.0	0.0	0.0	0.00251066684723
1	19586168	2.64712323754	0.352173924446	81	0.0	0.0	0.0	0.0034356713295
1	27411427	2.64173675927	0.234782606363	54	0.0	0.0	0.0	0.0034356713295
1	5394360	2.63664485048	0.082608692348	19	0.0	0.0	0.0	0.000222742557526
1	24816710	2.61941529164	0.282608687878	65	0.0	0.0	0.0	0.00465905666351
1	3552626	2.58734150478	0.495652168989	114	0.0	0.0	0.0	0.000209987163544
1	18012305	2.5860481245	0.40000000596	92	0.0	0.0	0.0	0.000742495059967
1	5850411	2.57115109396	0.10434782505	24	0.0	0.0	0.0	0.0021715760231
1	11317402	2.5680785738	0.217391297221	50	0.0	0.0	0.0	0.00188708305359
1	21463058	2.566913857	0.482608705759	111	0.0	0.0	0.0	0.00889283418655
1	24914086	2.56284286153	0.117391303182	27	0.0	0.0	0.0	0.000544130802155
1	7226429	2.55074265193	0.265217393637	61	0.0	0.0	0.0	0.0130097270012
1	6981426	2.5491799572	0.160869568586	37	0.0	0.0	0.0	0.00422722101212
1	26825107	2.54641412843	0.121739126742	28	0.0	0.0	0.0	0.00813907384872
1	26825479	2.54102968907	0.117391303182	27	0.0	0.0	0.0	5.66244125366e-05
1	11931517	2.53986326619	0.386956512928	89	0.0	0.0	0.0	0.0144157409668
1	12512889	2.53377545938	0.169565215707	39	0.0	0.0	0.0	0.00426691770554
1	22960034	2.53129895286	0.373913049698	86	0.0	0.0	0.0	0.00855314731598
1	29607533	2.52462458642	0.252173900604	58	0.0	0.0	0.0	0.0127472281456
1	27416149	2.52085476992	0.243478253484	56	0.0	0.0	0.0	0.0109253525734
1	23114568	2.51673649589	0.391304343939	90	0.0	0.0	0.0	0.00263172388077
1	9768710	2.51231901909	0.491304337978	113	0.0	0.0	0.0	0.00134062767029
1	22549942	2.50993880737	0.165217384696	38	0.0	0.0	0.0	0.00482946634293
1	3010813	2.5096902146	0.0608695633709	14	0.0	0.0	0.0	0.00446677207947
1	4349985	2.50418300733	0.382608681917	88	0.0	0.0	0.0	0.0186681747437
1	4459930	2.49818272673	0.478260874748	110	0.0	0.0	0.0	0.00275862216949
1	9380689	2.4974862041	0.195652171969	45	0.0	0.0	0.0	0.00274878740311
1	7012338	2.49621135807	0.330434769392	76	0.0	0.0	0.0	0.00257080793381
1	24942539	2.49527207774	0.160869568586	37	0.0	0.0	0.0	0.000492572784424
1	7003894	2.49262856016	0.10434782505	24	0.0	0.0	0.0	0.000223577022552
1	4775246	2.4661208894	0.260869562626	60	0.0	0.0	0.0	0.017849624157
1	10849776	2.46495594463	0.121739126742	28	0.0	0.0	0.0	1.07288360596e-05
1	23292583	2.46118601585	0.221739128232	51	0.0	0.0	0.0	0.0136309862137
1	23384991	2.45893609301	0.191304340959	44	0.0	0.0	0.0	0.00295430421829
1	10830465	2.45803245673	0.0608695633709	14	0.0	0.0	0.0	0.0143754482269
1	10836255	2.45803245673	0.0608695633709	14	0.0	0.0	0.0	0.00710600614548
1	10848029	2.45803245673	0.0608695633709	14	0.0	0.0	0.0	0.010439991951
1	1380211	2.45687310129	0.352173924446	81	0.0	0.0	0.0	0.00540632009506
1	6980304	2.45446688314	0.40000000596	92	0.0	0.0	0.0	0.00456714630127
1	6270318	2.44727119543	0.391304343939	90	0.0	0.0	0.0	1.19209289551e-06
1	11622443	2.44196305718	0.356521725655	82	0.0	0.0	0.0	0.0274609923363
1	24810980	2.44012246161	0.334782600403	77	0.0	0.0	0.0	0.00119853019714
1	11905160	2.43856257547	0.139130428433	32	0.0	0.0	0.0	2.38418579102e-07
1	24981460	2.43303321305	0.0739130452275	17	0.0	0.0	0.0	0.00699210166931
1	20702570	2.42938761425	0.452173918486	104	0.0	0.0	0.0	0.00595271587372
1	7013385	2.42924391237	0.134782612324	31	0.0	0.0	0.0	0.00502455234528
1	23387240	2.42895694316	0.278260856867	64	0.0	0.0	0.0	9.88245010376e-05
1	21237288	2.42824497612	0.282608687878	65	0.0	0.0	0.0	0.00465905666351
1	29351086	2.42332437376	0.113043479621	26	0.0	0.0	0.0	0.00159126520157
1	18627599	2.42173185641	0.286956518888	66	0.0	0.0	0.0	0.00465905666351
1	7041728	2.41794643546	0.300000011921	69	0.0	0.0	0.0	0.00646638870239
1	24816024	2.4162221067	0.313043475151	72	0.0	0.0	0.0	0.0148296952248
1	24611970	2.41383525062	0.178260862827	41	0.0	0.0	0.0	0.00143206119537
1	27411648	2.41307902584	0.217391297221	50	0.0	0.0	0.0	0.00465905666351
1	20690259	2.41213550708	0.304347813129	70	0.0	0.0	0.0	0.00327545404434
1	25238892	2.41184803382	0.426086962223	98	0.0	0.0	0.0	0.0113425850868
1	7263766	2.40916055086	0.234782606363	54	0.0	0.0	0.0	0.00595271587372
1	7001415	2.40867914978	0.113043479621	26	0.0	0.0	0.0	0.00439471006393
1	24524703	2.40804179344	0.182608693838	42	0.0	0.0	0.0	0.0101974606514
1	19032763	2.40691024109	0.347826093435	80	0.0	0.0	0.0	0.00827008485794
1	11606245	2.40197102398	0.282608687878	65	0.0	0.0	0.0	0.00678890943527
1	24826112	2.39734311938	0.391304343939	90	0.0	0.0	0.0	0.000904083251953
1	6445987	2.39547272947	0.265217393637	61	0.0	0.0	0.0	0.000337839126587
1	21509111	2.38894714043	0.391304343939	90	0.0	0.0	0.0	0.000317931175232
1	20691083	2.38406530227	0.5	115	0.0	0.0	0.0	0.000317931175232
1	20179638	2.38391506953	0.456521749496	105	0.0	0.0	0.0	0.00830054283142
1	24360176	2.37813646449	0.269565224648	62	0.0	0.0	0.0	0.0166125297546
1	23626219	2.37574404114	0.40000000596	92	0.0	0.0	0.0	0.0083372592926
1	11691291	2.36904177385	0.269565224648	62	0.0	0.0	0.0	0.000197112560272
1	17263259	2.36766951646	0.139130428433	32	0.0	0.0	0.0	0.00155264139175
1	23068105	2.36760685864	0.152173906565	35	0.0	0.0	0.0	0.000565111637115
1	21151494	2.36355866669	0.473913043737	109	0.0	0.0	0.0	0.00379759073257
1	21509568	2.36155916546	0.369565218687	85	0.0	0.0	0.0	0.00660699605942
1	19485350	2.35597987958	0.0956521704793	22	0.0	0.0	0.0	8.58306884766e-06
1	29773523	2.35565382821	0.469565212727	108	0.0	0.0	0.0	0.000229060649872
1	9614666	2.35462547048	0.465217381716	107	0.0	0.0	0.0	0.00224632024765
1	25954498	2.35417397628	0.343478262424	79	0.0	0.0	0.0	0.00273859500885
1	11217150	2.3520604595	0.40000000596	92	0.0	0.0	0.0	7.15255737305e-07
1	27423771	2.35027283712	0.226086959243	52	0.0	0.0	0.0	0.000163793563843
1	18089264	2.34884268858	0.352173924446	81	0.0	0.0	0.0	0.00041526556015
1	3822197	2.34631464652	0.130434781313	30	0.0	0.0	0.0	0.0107164382935
1	23131022	2.34347864178	0.239130437374	55	0.0	0.0	0.0	0.0050265789032
1	8507983	2.34013367943	0.391304343939	90	0.0	0.0	0.0	2.98023223877e-06
1	5751291	2.33733449646	0.313043475151	72	0.0	0.0	0.0	0.00147271156311
1	24371712	2.33445905745	0.282608687878	65	0.0	0.0	0.0	0.00180095434189
1	24373924	2.33053474975	0.221739128232	51	0.0	0.0	0.0	5.23328781128e-05
1	22570285	2.32944841526	0.20434781909	47	0.0	0.0	0.0	0.00216943025589
1	7167549	2.32304749486	0.165217384696	38	0.0	0.0	0.0	0.0142983198166
1	9992369	2.31729770887	0.421739131212	97	0.0	0.0	0.0	0.00462847948074
1	8506448	2.31713452099	0.365217387676	84	0.0	0.0	0.0	0.00226771831512
1	12344490	2.30892405627	0.330434769392	76	0.0	0.0	0.0	0.000280559062958
1	24811583	2.3070439012	0.304347813129	70	0.0	0.0	0.0	0.00997251272202
1	27417875	2.30444627564	0.239130437374	55	0.0	0.0	0.0	0.00123870372772
1	29777406	2.30386759555	0.473913043737	109	0.0	0.0	0.0	0.00375217199326
1	932489	2.30059022409	0.313043475151	72	0.0	0.0	0.0	0.00455892086029
1	2003346	2.29870269626	0.282608687878	65	0.0	0.0	0.0	0.00349122285843
1	6827447	2.29865854092	0.121739126742	28	0.0	0.0	0.0	0.000320315361023
1	25420351	2.29828100778	0.082608692348	19	0.0	0.0	0.0	0.000975608825684
1	23628902	2.29424725294	0.447826087475	103	0.0	0.0	0.0	0.00763303041458
1	9694247	2.29318984779	0.139130428433	32	0.0	0.0	0.0	0.00208061933517
1	27417233	2.29162249418	0.269565224648	62	0.0	0.0	0.0	0.00250577926636
1	27418244	2.28815992505	0.221739128232	51	0.0	0.0	0.0	0.00155681371689
1	17117347	2.28684395245	0.413043469191	95	0.0	0.0	0.0	0.00974273681641
1	2755008	2.28135851672	0.356521725655	82	0.0	0.0	0.0	0.00938034057617
1	23141184	2.27979000297	0.0521739125252	12	0.0	0.0	0.0	0.0121685862541
1	27408523	2.27922303229	0.213043481112	49	0.0	0.0	0.0	0.00215435028076
1	27410450	2.27922303229	0.213043481112	49	0.0	0.0	0.0	0.000239431858063
1	27410513	2.27922303229	0.213043481112	49	0.0	0.0	0.0	0.0064691901207
1	21722062	2.27804492865	0.29565218091	68	0.0	0.0	0.0	0.0123594403267
1	7015322	2.27705575822	0.330434769392	76	0.0	0.0	0.0	0.00348871946335
1	19316210	2.27390512369	0.378260880709	87	0.0	0.0	0.0	0.00697433948517
1	24816668	2.27057737452	0.286956518888	66	0.0	0.0	0.0	0.0109943151474
1	27412257	2.27038197359	0.213043481112	49	0.0	0.0	0.0	0.0111310482025
1	7424283	2.27033785047	0.413043469191	95	0.0	0.0	0.0	0.0102168917656
1	12958634	2.267532628	0.252173900604	58	0.0	0.0	0.0	0.0125984549522
1	7917399	2.26437379303	0.169565215707	39	0.0	0.0	0.0	0.00944125652313
1	20258484	2.26301801133	0.0913043469191	21	0.0	0.0	0.0	0.0145766735077
1	3049198	2.26272792197	0.252173900604	58	0.0	0.0	0.0	0.0192869901657
1	5439107	2.26202159512	0.269565224648	62	0.0	0.0	0.0	0.00315737724304
1	247065	2.26166211305	0.491304337978	113	0.0	0.0	0.0	0.0113214850426
1	7170242	2.26096204548	0.0521739125252	12	0.0	0.0	0.0	0.00346964597702
1	22883381	2.258420097	0.0913043469191	21	0.0	0.0	0.0	0.00100380182266
1	2144989	2.25758110077	0.321739137173	74	0.0	0.0	0.0	0.00135725736618
1	24828617	2.2568493081	0.291304349899	67	0.0	0.0	0.0	0.000132083892822
1	27411171	2.25592190116	0.213043481112	49	0.0	0.0	0.0	0.000265300273895
1	21852841	2.25561275335	0.165217384696	38	0.0	0.0	0.0	0.000786185264587
1	19033363	2.25469789251	0.10434782505	24	0.0	0.0	0.0	0.00219637155533
1	501627	2.25442026901	0.256521731615	59	0.0	0.0	0.0	0.00248181819916
1	22629195	2.25418680909	0.439130425453	101	0.0	0.0	0.0	0.00726342201233
1	12380284	2.2482166249	0.20434781909	47	0.0	0.0	0.0	0.00121003389359
1	25216361	2.2478000154	0.300000011921	69	0.0	0.0	0.0	0.0130062699318
1	11026920	2.24538219845	0.5	115	0.0	0.0	0.0	0.00866889953613
1	5630300	2.24524961802	0.339130431414	78	0.0	0.0	0.0	0.00927793979645
1	3559751	2.24497814029	0.0608695633709	14	0.0	0.0	0.0	0.00927793979645
1	216233	2.24140429498	0.0739130452275	17	0.0	0.0	0.0	0.013976931572
1	7568594	2.23794963981	0.465217381716	107	0.0	0.0	0.0	0.00447195768356
1	9607774	2.23753907214	0.356521725655	82	0.0	0.0	0.0	0.0125388503075
1	20210336	2.23704637661	0.130434781313	30	0.0	0.0	0.0	0.0232928991318
1	13273584	2.23357811533	0.139130428433	32	0.0	0.0	0.0	0.00699537992477
1	7884720	2.23330011544	0.108695648611	25	0.0	0.0	0.0	0.00529676675797
1	24018560	2.23323693295	0.217391297221	50	0.0	0.0	0.0	0.00787740945816
1	417193	2.23130342409	0.0478260852396	11	0.0	0.0	0.0	0.00936454534531
1	4353949	2.23010907729	0.291304349899	67	0.0	0.0	0.0	0.00990867614746
1	16559919	2.22433193756	0.478260874748	110	0.0	0.0	0.0	0.000472187995911
1	7138400	2.2238451431	0.134782612324	31	0.0	0.0	0.0	0.000472187995911
1	17760469	2.22007670654	0.413043469191	95	0.0	0.0	0.0	0.00724029541016
1	7853735	2.21657300173	0.430434793234	99	0.0	0.0	0.0	0.00632750988007
1	3067771	2.21074647671	0.256521731615	59	0.0	0.0	0.0	2.77757644653e-05
1	16173723	2.21036049382	0.0521739125252	12	0.0	0.0	0.0	0.00202578306198
1	173531	2.20886076275	0.108695648611	25	0.0	0.0	0.0	0.00417602062225
1	8014379	2.20808236319	0.108695648611	25	0.0	0.0	0.0	0.0116788744926
1	17442804	2.20792414704	0.126086950302	29	0.0	0.0	0.0	0.00149512290955
1	7001772	2.20751277736	0.10434782505	24	0.0	0.0	0.0	0.00113713741302
1	27417555	2.20648746923	0.226086959243	52	0.0	0.0	0.0	0.00709891319275
1	23432027	2.20531650823	0.460869550705	106	0.0	0.0	0.0	0.00579106807709
1	21510267	2.20456957795	0.269565224648	62	0.0	0.0	0.0	0.00446909666061
1	252095	2.20268943004	0.426086962223	98	0.0	0.0	0.0	0.0173548460007
1	21507695	2.1998782699	0.29565218091	68	0.0	0.0	0.0	0.00042337179184
1	21763356	2.19868146936	0.0434782616794	10	0.0	0.0	0.0	0.00357645750046
1	7000276	2.19752257243	0.10434782505	24	0.0	0.0	0.0	0.0108704566956
1	7004125	2.19752257243	0.10434782505	24	0.0	0.0	0.0	0.0108171105385
1	7004862	2.19752257243	0.10434782505	24	0.0	0.0	0.0	5.81741333008e-05
1	7005318	2.19752257243	0.10434782505	24	0.0	0.0	0.0	0.00066214799881
1	5614765	2.19427972279	0.439130425453	101	0.0	0.0	0.0	1.65700912476e-05
1	7013474	2.19410869384	0.491304337978	113	0.0	0.0	0.0	0.00301152467728
1	8339797	2.19367794569	0.495652168989	114	0.0	0.0	0.0	0.0023050904274
1	19482531	2.19292410687	0.260869562626	60	0.0	0.0	0.0	0.00427234172821
1	24811500	2.19265170207	0.29565218091	68	0.0	0.0	0.0	0.00976175069809
1	10844971	2.19175843327	0.278260856867	64	0.0	0.0	0.0	0.000453293323517
1	22515678	2.19067503632	0.247826084495	57	0.0	0.0	0.0	0.00201284885406
1	25219838	2.19014281283	0.304347813129	70	0.0	0.0	0.0	0.00831323862076
1	2772434	2.18957255252	0.0478260852396	11	0.0	0.0	0.0	0.00944745540619
1	250096	2.18542801221	0.443478256464	102	0.0	0.0	0.0	2.98023223877e-05
1	17812927	2.18225863258	0.230434775352	53	0.0	0.0	0.0	0.000363230705261
1	6290547	2.18194165781	0.169565215707	39	0.0	0.0	0.0	0.00201284885406
1	17160117	2.18128232882	0.0173913035542	4	0.0	0.0	0.0	0.0175784230232
1	9191475	2.18117455114	0.121739126742	28	0.0	0.0	0.0	0.00732052326202
1	3075091	2.17927246439	0.439130425453	101	0.0	0.0	0.0	0.00734579563141
1	11155122	2.17887933634	0.217391297221	50	0.0	0.0	0.0	0.00310552120209
1	27422247	2.17647595804	0.221739128232	51	0.0	0.0	0.0	0.00201284885406
1	26775670	2.17620325483	0.486956506968	112	0.0	0.0	0.0	5.88893890381e-05
1	24989262	2.17528997994	0.404347836971	93	0.0	0.0	0.0	0.0162789821625
1	11930336	2.17342520357	0.439130425453	101	0.0	0.0	0.0	0.00233519077301
1	29201730	2.17261959883	0.160869568586	37	0.0	0.0	0.0	9.45329666138e-05
1	10837699	2.17025327959	0.0652173906565	15	0.0	0.0	0.0	0.00201284885406
1	21507750	2.17010735484	0.378260880709	87	0.0	0.0	0.0	0.00306487083435
1	19167871	2.16817213038	0.421739131212	97	0.0	0.0	0.0	0.00139826536179
1	17082049	2.16621126902	0.0782608687878	18	0.0	0.0	0.0	0.0244857668877
1	29605706	2.16611607498	0.217391297221	50	0.0	0.0	0.0	0.00369101762772
1	11622704	2.16604626564	0.334782600403	77	0.0	0.0	0.0	0.000578045845032
1	3658634	2.16571625338	0.404347836971	93	0.0	0.0	0.0	0.00153374671936
1	29773870	2.16550681872	0.469565212727	108	0.0	0.0	0.0	0.0196474790573
1	27853964	2.16494196504	0.0913043469191	21	0.0	0.0	0.0	0.0010159611702
1	246561	2.16387566578	0.447826087475	103	0.0	0.0	0.0	6.05583190918e-05
1	26797621	2.16140003241	0.313043475151	72	0.0	0.0	0.0	5.96046447754e-06
1	23057328	2.15585056944	0.5	115	0.0	0.0	0.0	0.00254625082016
1	11939336	2.15498684987	0.226086959243	52	0.0	0.0	0.0	0.00151371955872
1	24358675	2.15399605039	0.20434781909	47	0.0	0.0	0.0	0.000323534011841
1	4130800	2.15395794139	0.404347836971	93	0.0	0.0	0.0	0.00579917430878
1	22562176	2.15388172309	0.20000000298	46	0.0	0.0	0.0	0.00860810279846
1	7640441	2.15351332907	0.247826084495	57	0.0	0.0	0.0	0.0324140787125
1	24828776	2.15046419703	0.339130431414	78	0.0	0.0	0.0	0.000566303730011
1	27414186	2.14999406626	0.230434775352	53	0.0	0.0	0.0	0.00012731552124
1	10849757	2.14767495779	0.113043479621	26	0.0	0.0	0.0	7.79628753662e-05
1	6232912	2.14453563515	0.165217384696	38	0.0	0.0	0.0	0.00185644626617
1	24388171	2.14417971806	0.0956521704793	22	0.0	0.0	0.0	0.000457882881165
1	8901679	2.1434042973	0.134782612324	31	0.0	0.0	0.0	3.56435775757e-05
1	27871877	2.14082985977	0.134782612324	31	0.0	0.0	0.0	0.00523626804352
1	25218854	2.13772085992	0.300000011921	69	0.0	0.0	0.0	0.00102555751801
1	27520600	2.13359993616	0.0956521704793	22	0.0	0.0	0.0	7.66515731812e-05
1	29425843	2.13356813437	0.430434793234	99	0.0	0.0	0.0	0.0010883808136
1	3658126	2.13312926257	0.439130425453	101	0.0	0.0	0.0	0.00107991695404
1	7201654	2.13243594532	0.247826084495	57	0.0	0.0	0.0	0.00418573617935
1	2468735	2.13115735609	0.321739137173	74	0.0	0.0	0.0	0.000157833099365
1	6393154	2.13036851849	0.404347836971	93	0.0	0.0	0.0	0.00728636980057
1	3315725	2.12982139625	0.143478259444	33	0.0	0.0	0.0	0.002172768116
1	17155520	2.12957963799	0.282608687878	65	0.0	0.0	0.0	0.00309872627258
1	3575052	2.12776632248	0.265217393637	61	0.0	0.0	0.0	0.00353145599365
1	24817865	2.12704729593	0.291304349899	67	0.0	0.0	0.0	0.00235635042191
1	20705298	2.12665913401	0.40000000596	92	0.0	0.0	0.0	0.00166213512421
1	3867347	2.12604823514	0.265217393637	61	0.0	0.0	0.0	0.00174802541733
1	7851349	2.12431085044	0.434782594442	100	0.0	0.0	0.0	0.00317138433456
1	29775267	2.12049805394	0.469565212727	108	0.0	0.0	0.0	0.0109008550644
1	29777155	2.12049805394	0.469565212727	108	0.0	0.0	0.0	0.00058376789093
1	8400374	2.11643590216	0.0478260852396	11	0.0	0.0	0.0	0.0140207409859
1	20230544	2.11613023932	0.0391304343939	9	0.0	0.0	0.0	0.00024002790451
1	11433874	2.11599650978	0.117391303182	27	0.0	0.0	0.0	0.00267678499222
1	17091760	2.11323248715	0.195652171969	45	0.0	0.0	0.0	0.00582844018936
1	18083094	2.11199678406	0.304347813129	70	0.0	0.0	0.0	0.00878918170929
1	7002611	2.10804054318	0.108695648611	25	0.0	0.0	0.0	0.0019873380661
1	7004020	2.10804054318	0.108695648611	25	0.0	0.0	0.0	0.0117893218994
1	7006527	2.10804054318	0.108695648611	25	0.0	0.0	0.0	0.00886523723602
1	7006637	2.10804054318	0.108695648611	25	0.0	0.0	0.0	0.0122238397598
1	24769843	2.10568921476	0.356521725655	82	0.0	0.0	0.0	0.00222378969193
1	20236253	2.1027702247	0.0913043469191	21	0.0	0.0	0.0	0.00222378969193
1	19104873	2.10243877318	0.186956524849	43	0.0	0.0	0.0	0.00124478340149
1	11027313	2.10107464145	0.40000000596	92	0.0	0.0	0.0	0.00399321317673
1	23111997	2.10047540206	0.426086962223	98	0.0	0.0	0.0	0.00141668319702
1	11217276	2.10000364265	0.334782600403	77	0.0	0.0	0.0	2.65836715698e-05
1	8081626	2.09779126456	0.439130425453	101	0.0	0.0	0.0	0.000279724597931
1	25238637	2.09724289853	0.447826087475	103	0.0	0.0	0.0	0.00300717353821
1	24386281	2.09666900441	0.365217387676	84	0.0	0.0	0.0	0.000270783901215
1	24524085	2.09654146923	0.182608693838	42	0.0	0.0	0.0	1.07288360596e-06
1	17159474	2.0964139329	0.0391304343939	9	0.0	0.0	0.0	0.00829941034317
1	2220104	2.09519590317	0.173913046718	40	0.0	0.0	0.0	0.0138479471207
1	28684949	2.09517677098	0.29565218091	68	0.0	0.0	0.0	0.000135540962219
1	17070927	2.0941499721	0.247826084495	57	0.0	0.0	0.0	0.0157403349876
1	19144639	2.09379918524	0.191304340959	44	0.0	0.0	0.0	0.00387924909592
1	25218598	2.09357595271	0.304347813129	70	0.0	0.0	0.0	0.00102818012238
1	6286739	2.09272125847	0.226086959243	52	0.0	0.0	0.0	0.00011134147644
1	12698684	2.09251714474	0.0434782616794	10	0.0	0.0	0.0	0.00205343961716
1	23314986	2.09203874166	0.313043475151	72	0.0	0.0	0.0	0.00900667905807
1	23315022	2.09203874166	0.313043475151	72	0.0	0.0	0.0	0.00391834974289
1	12693927	2.09013134705	0.0608695633709	14	0.0	0.0	0.0	0.00470715761185
1	3575004	2.09007392984	0.265217393637	61	0.0	0.0	0.0	3.57627868652e-07
1	11622932	2.08967200285	0.330434769392	76	0.0	0.0	0.0	0.00146174430847
1	24374242	2.08780895361	0.260869562626	60	0.0	0.0	0.0	0.000679492950439
1	20695057	2.08639236102	0.456521749496	105	0.0	0.0	0.0	0.00233781337738
1	27417839	2.08589460548	0.208695650101	48	0.0	0.0	0.0	0.00221985578537
1	8032749	2.08490542365	0.160869568586	37	0.0	0.0	0.0	0.00774359703064
1	2919759	2.08127995606	0.343478262424	79	0.0	0.0	0.0	0.00199896097183
1	20702750	2.08067349249	0.434782594442	100	0.0	0.0	0.0	0.00420171022415
1	5480375	2.07976694015	0.447826087475	103	0.0	0.0	0.0	0.000735700130463
1	21512061	2.07863685974	0.247826084495	57	0.0	0.0	0.0	0.00611442327499
1	27428429	2.07604435339	0.339130431414	78	0.0	0.0	0.0	0.00723773241043
1	25377090	2.07603796732	0.10434782505	24	0.0	0.0	0.0	0.0112058520317
1	53183	2.07560370727	0.0434782616794	10	0.0	0.0	0.0	0.0329883098602
1	17843006	2.07406452991	0.20434781909	47	0.0	0.0	0.0	8.18967819214e-05
1	21511467	2.07378349997	0.40000000596	92	0.0	0.0	0.0	0.00122171640396
1	23141066	2.07134341128	0.0695652142167	16	0.0	0.0	0.0	0.00893861055374
1	11985190	2.07000181936	0.10434782505	24	0.0	0.0	0.0	0.000470399856567
1	17099461	2.0643657203	0.404347836971	93	0.0	0.0	0.0	0.00163966417313
1	5436102	2.05991017648	0.313043475151	72	0.0	0.0	0.0	1.94311141968e-05
1	24825499	2.05703920243	0.456521749496	105	0.0	0.0	0.0	0.00909727811813
1	13640668	2.05604797034	0.152173906565	35	0.0	0.0	0.0	0.00386255979538
1	293313	2.0547496683	0.247826084495	57	0.0	0.0	0.0	0.00182545185089
1	5439988	2.05405889619	0.469565212727	108	0.0	0.0	0.0	0.00039678812027
1	7041701	2.05125067869	0.273913055658	63	0.0	0.0	0.0	0.000380873680115
1	5357079	2.0467460974	0.186956524849	43	0.0	0.0	0.0	0.00066202878952
1	10141834	2.04525490863	0.139130428433	32	0.0	0.0	0.0	0.0011699795723
1	5485102	2.04115170076	0.326086968184	75	0.0	0.0	0.0	0.00441062450409
1	1079644	2.03898117504	0.313043475151	72	0.0	0.0	0.0	0.00574219226837
1	29774201	2.03506182801	0.456521749496	105	0.0	0.0	0.0	0.000396549701691
1	24815111	2.03248674007	0.29565218091	68	0.0	0.0	0.0	9.78708267212e-05
1	24817637	2.03248674007	0.29565218091	68	0.0	0.0	0.0	0.00141561031342
1	3407790	2.02891796187	0.0782608687878	18	0.0	0.0	0.0	0.00016188621521
1	7530259	2.02825151488	0.30869564414	71	0.0	0.0	0.0	0.002297103405
1	24830495	2.02741840997	0.304347813129	70	0.0	0.0	0.0	0.000220954418182
1	8337165	2.0268544329	0.182608693838	42	0.0	0.0	0.0	0.0257251262665
1	24817680	2.02683520599	0.313043475151	72	0.0	0.0	0.0	0.0132094025612
1	11919465	2.02680316108	0.278260856867	64	0.0	0.0	0.0	0.0147494077682
1	18379101	2.02618788419	0.239130437374	55	0.0	0.0	0.0	0.0124936103821
1	27428220	2.02598919504	0.326086968184	75	0.0	0.0	0.0	0.00599408149719
1	26766477	2.02548284495	0.334782600403	77	0.0	0.0	0.0	0.00125586986542
1	22550164	2.0236303391	0.173913046718	40	0.0	0.0	0.0	0.00860702991486
1	11503825	2.02130312846	0.304347813129	70	0.0	0.0	0.0	0.00311547517776
1	27413195	2.02023234825	0.213043481112	49	0.0	0.0	0.0	0.00581133365631
1	23574560	2.01959112169	0.360869556665	83	0.0	0.0	0.0	0.00533390045166
1	11684666	2.01921919627	0.082608692348	19	0.0	0.0	0.0	0.00516051054001
1	10611054	2.01716700884	0.343478262424	79	0.0	0.0	0.0	0.00827568769455
1	24986252	2.01268958539	0.156521737576	36	0.0	0.0	0.0	0.000751435756683
1	27421415	2.01267675395	0.195652171969	45	0.0	0.0	0.0	0.000239908695221
1	13341953	2.01059148063	0.217391297221	50	0.0	0.0	0.0	0.000385522842407
1	7527831	2.0105658137	0.460869550705	106	0.0	0.0	0.0	0.000778436660767
1	17117062	2.0080630511	0.495652168989	114	0.0	0.0	0.0	3.55243682861e-05
1	21448592	2.00785125734	0.465217381716	107	0.0	0.0	0.0	0.0173594355583
1	24276720	2.00733780394	0.39565217495	91	0.0	0.0	0.0	0.0213229656219
1	24937132	2.00679223803	0.156521737576	36	0.0	0.0	0.0	0.0126044154167
1	11607010	2.00649698127	0.356521725655	82	0.0	0.0	0.0	0.00205487012863
1	21719235	2.00493714673	0.0565217398107	13	0.0	0.0	0.0	0.00140208005905
1	11932045	2.00398703444	0.373913049698	86	0.0	0.0	0.0	0.00609534978867
1	7003096	2.00391641528	0.117391303182	27	0.0	0.0	0.0	0.00609534978867
1	24828260	2.00204166024	0.330434769392	76	0.0	0.0	0.0	0.00609534978867
1	8309608	1.99848403391	0.469565212727	108	0.0	0.0	0.0	0.0018310546875
1	3816407	1.99642865189	0.113043479621	26	0.0	0.0	0.0	0.00391280651093
1	21905811	1.99639653401	0.252173900604	58	0.0	0.0	0.0	0.00344210863113
1	24812914	1.99585694199	0.29565218091	68	0.0	0.0	0.0	0.00452560186386
1	11930966	1.99575416006	0.39565217495	91	0.0	0.0	0.0	0.0102764368057
1	12492637	1.99296589507	0.30869564414	71	0.0	0.0	0.0	0.00317305326462
1	26835412	1.99287594123	0.113043479621	26	0.0	0.0	0.0	0.00609534978867
1	9153071	1.99071686489	0.173913046718	40	0.0	0.0	0.0	0.000618696212769
1	5433580	1.99032485176	0.317391306162	73	0.0	0.0	0.0	0.00590288639069
1	5435224	1.99032485176	0.317391306162	73	0.0	0.0	0.0	0.0316212773323
1	16746951	1.9887245459	0.0434782616794	10	0.0	0.0	0.0	0.0333459973335
1	27415007	1.98747115833	0.217391297221	50	0.0	0.0	0.0	0.0402140617371
1	27411005	1.98691191607	0.178260862827	41	0.0	0.0	0.0	0.021497130394
1	26152334	1.98671264008	0.234782606363	54	0.0	0.0	0.0	0.0159088969231
1	23854985	1.98468113803	0.473913043737	109	0.0	0.0	0.0	0.0118892192841
1	18081548	1.98391602877	0.213043481112	49	0.0	0.0	0.0	0.0134180784225
1	29614036	1.98212845652	0.0260869562626	6	0.0	0.0	0.0	0.0138983726501
1	29516306	1.98094518088	0.117391303182	27	0.0	0.0	0.0	0.0212208628654
1	11933996	1.9808358511	0.404347836971	93	0.0	0.0	0.0	0.020433485508
1	27339773	1.98046926809	0.0913043469191	21	0.0	0.0	0.0	0.0113022327423
1	10149020	1.97969748079	0.460869550705	106	0.0	0.0	0.0	0.0320009589195
1	24812984	1.97957527695	0.291304349899	67	0.0	0.0	0.0	0.0154657363892
1	17534316	1.97920222658	0.286956518888	66	0.0	0.0	0.0	0.0154657363892
1	22791762	1.97815376932	0.452173918486	104	0.0	0.0	0.0	0.0131214261055
1	19474731	1.97722102181	0.234782606363	54	0.0	0.0	0.0	0.0154657363892
1	6835220	1.97692510176	0.0434782616794	10	0.0	0.0	0.0	0.014436841011
1	1384878	1.97660344192	0.0478260852396	11	0.0	0.0	0.0	0.0123468637466
1	2872555	1.97328344815	0.182608693838	42	0.0	0.0	0.0	0.0323052406311
1	27422052	1.97326414339	0.239130437374	55	0.0	0.0	0.0	0.0282176136971
1	28119124	1.9729616983	0.491304337978	113	0.0	0.0	0.0	0.000738441944122
1	3298485	1.97143649561	0.147826090455	34	0.0	0.0	0.0	0.00045245885849
1	25522632	1.97082507715	0.313043475151	72	0.0	0.0	0.0	0.00190955400467
1	2815021	1.97053544782	0.0739130452275	17	0.0	0.0	0.0	0.00473737716675
1	252243	1.96998191601	0.40869563818	94	0.0	0.0	0.0	0.0140689611435
1	27417791	1.96599707649	0.221739128232	51	0.0	0.0	0.0	0.000171661376953
1	23131455	1.96173406313	0.230434775352	53	0.0	0.0	0.0	0.00427037477493
1	15890212	1.96056825073	0.391304343939	90	0.0	0.0	0.0	0.00179278850555
1	9378212	1.96039433597	0.139130428433	32	0.0	0.0	0.0	0.000303030014038
1	7170055	1.95731501137	0.0565217398107	13	0.0	0.0	0.0	0.00152462720871
1	13394118	1.95731501137	0.130434781313	30	0.0	0.0	0.0	0.013402223587
1	7008834	1.95587172668	0.291304349899	67	0.0	0.0	0.0	0.00197911262512
1	10833500	1.95518868717	0.0695652142167	16	0.0	0.0	0.0	0.0104244947433
1	1246182	1.95421561525	0.434782594442	100	0.0	0.0	0.0	0.000445902347565
1	17192383	1.95408672601	0.130434781313	30	0.0	0.0	0.0	0.000629365444183
1	3815058	1.95211455895	0.126086950302	29	0.0	0.0	0.0	0.000509142875671
1	3819081	1.95211455895	0.126086950302	29	0.0	0.0	0.0	0.000960946083069
1	2812411	1.95125083457	0.0521739125252	12	0.0	0.0	0.0	0.000952064990997
1	5459537	1.95053531721	0.29565218091	68	0.0	0.0	0.0	6.31809234619e-05
1	22541607	1.95038060549	0.304347813129	70	0.0	0.0	0.0	0.00108897686005
1	11520683	1.95037415913	0.156521737576	36	0.0	0.0	0.0	0.000335454940796
1	25359946	1.94999381799	0.0782608687878	18	0.0	0.0	0.0	0.000220954418182
1	29351240	1.94972305978	0.126086950302	29	0.0	0.0	0.0	0.00478833913803
1	16166070	1.9487560193	0.339130431414	78	0.0	0.0	0.0	0.00890517234802
1	12712412	1.94679592583	0.0260869562626	6	0.0	0.0	0.0	0.0110173821449
1	53729	1.94593184157	0.0347826071084	8	0.0	0.0	0.0	0.00890517234802
1	4234730	1.94589959848	0.10000000149	23	0.0	0.0	0.0	0.00255799293518
1	20706209	1.94413255261	0.469565212727	108	0.0	0.0	0.0	0.00226956605911
1	27427835	1.94399066238	0.321739137173	74	0.0	0.0	0.0	7.15255737305e-07
1	11501909	1.9430360869	0.234782606363	54	0.0	0.0	0.0	0.00504630804062
1	9574259	1.94288128413	0.117391303182	27	0.0	0.0	0.0	0.000267326831818
1	22583199	1.9418556681	0.082608692348	19	0.0	0.0	0.0	0.00357431173325
1	7525991	1.94161054005	0.121739126742	28	0.0	0.0	0.0	0.00473171472549
1	27418286	1.94117832908	0.234782606363	54	0.0	0.0	0.0	0.00142025947571
1	22609022	1.93977838054	0.195652171969	45	0.0	0.0	0.0	0.0029131770134
1	21852886	1.93873960916	0.447826087475	103	0.0	0.0	0.0	0.00286018848419
1	18081602	1.93747490294	0.213043481112	49	0.0	0.0	0.0	1.8835067749e-05
1	2217339	1.93671343723	0.173913046718	40	0.0	0.0	0.0	0.00322538614273
1	7206684	1.93325399858	0.452173918486	104	0.0	0.0	0.0	0.000649750232697
1	8645199	1.9319306417	0.313043475151	72	0.0	0.0	0.0	0.0228232741356
1	2927976	1.92982589524	0.160869568586	37	0.0	0.0	0.0	0.001440346241
1	13391758	1.92967093067	0.130434781313	30	0.0	0.0	0.0	0.000631153583527
1	19294113	1.9291156253	0.5	115	0.0	0.0	0.0	5.60283660889e-06
1	88300	1.92668103203	0.360869556665	83	0.0	0.0	0.0	5.60283660889e-06
1	25563956	1.92533114694	0.0956521704793	22	0.0	0.0	0.0	0.000103235244751
1	30063407	1.92436224034	0.147826090455	34	0.0	0.0	0.0	9.93013381958e-05
1	5840234	1.92379378026	0.165217384696	38	0.0	0.0	0.0	0.00454604625702
1	24819736	1.92310901001	0.265217393637	61	0.0	0.0	0.0	5.60283660889e-06
1	24166899	1.92249526899	0.369565218687	85	0.0	0.0	0.0	5.60283660889e-06
1	11267086	1.92248234781	0.169565215707	39	0.0	0.0	0.0	0.00673121213913
1	19462972	1.92181042769	0.0608695633709	14	0.0	0.0	0.0	0.00209355354309
1	9139265	1.92159721473	0.265217393637	61	0.0	0.0	0.0	0.00118577480316
1	30275253	1.92148737633	0.300000011921	69	0.0	0.0	0.0	6.89029693604e-05
1	24524013	1.91994953738	0.191304340959	44	0.0	0.0	0.0	5.8650970459e-05
1	29601583	1.91980737464	0.0565217398107	13	0.0	0.0	0.0	0.000452101230621
1	8591470	1.91920639609	0.426086962223	98	0.0	0.0	0.0	0.000220954418182
1	22517131	1.91735804409	0.113043479621	26	0.0	0.0	0.0	0.001091837883
1	915644	1.91696377972	0.208695650101	48	0.0	0.0	0.0	5.60283660889e-06
1	28677941	1.91653072086	0.447826087475	103	0.0	0.0	0.0	0.0047470331192
1	22968804	1.91523791829	0.10000000149	23	0.0	0.0	0.0	0.00117868185043
1	4459748	1.9139449814	0.486956506968	112	0.0	0.0	0.0	0.00117868185043
1	8505716	1.91331785859	0.347826093435	80	0.0	0.0	0.0	0.000138401985168
1	26802088	1.91250966395	0.352173924446	81	0.0	0.0	0.0	0.00808197259903
1	20193711	1.91095131619	0.108695648611	25	0.0	0.0	0.0	5.60283660889e-06
1	25519181	1.90864253237	0.226086959243	52	0.0	0.0	0.0	0.000286996364594
1	23756726	1.90682495152	0.134782612324	31	0.0	0.0	0.0	0.000596880912781
1	23319987	1.90665676328	0.339130431414	78	0.0	0.0	0.0	0.00474005937576
1	23713528	1.90493593668	0.10434782505	24	0.0	0.0	0.0	0.000122785568237
1	5837844	1.90469008473	0.0434782616794	10	0.0	0.0	0.0	0.000351428985596
1	9673713	1.90403014213	0.191304340959	44	0.0	0.0	0.0	4.33921813965e-05
1	3079229	1.90208245857	0.178260862827	41	0.0	0.0	0.0	0.000246345996857
1	7527533	1.90159063597	0.247826084495	57	0.0	0.0	0.0	0.00282961130142
1	24947958	1.90108585024	0.317391306162	73	0.0	0.0	0.0	0.001404941082
1	1411143	1.89942249944	0.082608692348	19	0.0	0.0	0.0	0.00225061178207
1	7008098	1.89891762472	0.10000000149	23	0.0	0.0	0.0	0.00103509426117
1	21947487	1.8982703191	0.143478259444	33	0.0	0.0	0.0	0.000298976898193
1	1196703	1.89791428647	0.0521739125252	12	0.0	0.0	0.0	0.00572121143341
1	24816987	1.89753882269	0.291304349899	67	0.0	0.0	0.0	0.0162852406502
1	4297688	1.89649652682	0.10000000149	23	0.0	0.0	0.0	0.0136603116989
1	2157091	1.89456707459	0.0956521704793	22	0.0	0.0	0.0	0.00515449047089
1	4063468	1.89453469864	0.213043481112	49	0.0	0.0	0.0	0.00440990924835
1	23114909	1.89328492147	0.373913049698	86	0.0	0.0	0.0	0.000144839286804
1	12964446	1.89309712009	0.317391306162	73	0.0	0.0	0.0	0.0133680701256
1	7917258	1.89249484103	0.434782594442	100	0.0	0.0	0.0	0.000967741012573
1	21536832	1.89208682868	0.134782612324	31	0.0	0.0	0.0	0.000208079814911
1	21351145	1.89194434497	0.256521731615	59	0.0	0.0	0.0	0.0297027230263
1	17864902	1.89079793829	0.421739131212	97	0.0	0.0	0.0	0.000257790088654
1	5384310	1.89053884842	0.082608692348	19	0.0	0.0	0.0	0.0130948424339
1	30422918	1.88902306249	0.0434782616794	10	0.0	0.0	0.0	0.0121231079102
1	7007196	1.88520037185	0.108695648611	25	0.0	0.0	0.0	0.00256913900375
1	6365704	1.88516797103	0.147826090455	34	0.0	0.0	0.0	0.0132368206978
1	26925187	1.88426071312	0.226086959243	52	0.0	0.0	0.0	0.0126787424088
1	11537119	1.88420238708	0.173913046718	40	0.0	0.0	0.0	0.00548553466797
1	1358608	1.88393019519	0.404347836971	93	0.0	0.0	0.0	0.00263118743896
1	18333972	1.88225154367	0.082608692348	19	0.0	0.0	0.0	0.000343799591064
1	439434	1.88036521396	0.191304340959	44	0.0	0.0	0.0	0.00475037097931
1	17419313	1.87998272642	0.260869562626	60	0.0	0.0	0.0	0.00240308046341
1	27665494	1.8798854819	0.334782600403	77	0.0	0.0	0.0	0.00250166654587
1	20079984	1.87877035553	0.143478259444	33	0.0	0.0	0.0	0.014187335968
1	22514728	1.87869255218	0.0782608687878	18	0.0	0.0	0.0	0.00250166654587
1	26221301	1.87829704408	0.278260856867	64	0.0	0.0	0.0	0.00103843212128
1	24817393	1.87807010736	0.282608687878	65	0.0	0.0	0.0	0.00140243768692
1	29497828	1.87761622114	0.252173900604	58	0.0	0.0	0.0	0.00339967012405
1	24829063	1.87757731582	0.343478262424	79	0.0	0.0	0.0	0.00488716363907
1	20191429	1.87743466188	0.10434782505	24	0.0	0.0	0.0	0.00920271873474
1	20191650	1.87743466188	0.10434782505	24	0.0	0.0	0.0	0.013276040554
1	20192163	1.87743466188	0.10434782505	24	0.0	0.0	0.0	0.00432175397873
1	20194991	1.87743466188	0.10434782505	24	0.0	0.0	0.0	0.00513184070587
1	16925056	1.87591723848	0.20434781909	47	0.0	0.0	0.0	0.019145488739
1	11422522	1.87457474334	0.169565215707	39	0.0	0.0	0.0	0.00471347570419
1	19585931	1.87419855847	0.343478262424	79	0.0	0.0	0.0	0.00606769323349
1	7438948	1.87060475201	0.286956518888	66	0.0	0.0	0.0	0.00438499450684
1	2780429	1.86954716399	0.0434782616794	10	0.0	0.0	0.0	0.00736904144287
1	2803306	1.86954716399	0.0434782616794	10	0.0	0.0	0.0	0.000751435756683
1	2815002	1.86954716399	0.0434782616794	10	0.0	0.0	0.0	0.00697141885757
1	2817007	1.86954716399	0.0434782616794	10	0.0	0.0	0.0	0.00714653730392
1	2838936	1.86954716399	0.0434782616794	10	0.0	0.0	0.0	0.000751435756683
1	17072893	1.869242198	0.465217381716	107	0.0	0.0	0.0	0.0096727013588
1	4674178	1.86702285031	0.10434782505	24	0.0	0.0	0.0	0.0065706372261
1	6270912	1.8669255011	0.265217393637	61	0.0	0.0	0.0	0.0065706372261
1	12393610	1.86569234255	0.373913049698	86	0.0	0.0	0.0	0.00018185377121
1	8509254	1.86545218637	0.382608681917	88	0.0	0.0	0.0	0.000727117061615
1	2179272	1.86420589311	0.439130425453	101	0.0	0.0	0.0	0.00235563516617
1	23374358	1.86384236645	0.256521731615	59	0.0	0.0	0.0	0.012643456459
1	27073569	1.86347233688	0.10000000149	23	0.0	0.0	0.0	0.00309163331985
1	7022867	1.8625179972	0.421739131212	97	0.0	0.0	0.0	0.0105672478676
1	7428905	1.86129087694	0.130434781313	30	0.0	0.0	0.0	0.00894260406494
1	27430024	1.85869338049	0.334782600403	77	0.0	0.0	0.0	0.011256814003
1	22493768	1.85787505175	0.404347836971	93	0.0	0.0	0.0	0.00460779666901
1	10498247	1.85643309744	0.278260856867	64	0.0	0.0	0.0	0.000881135463715
1	11953256	1.8553157873	0.0913043469191	21	0.0	0.0	0.0	0.00662475824356
1	9176739	1.8552378315	0.195652171969	45	0.0	0.0	0.0	0.0081307888031
1	24217300	1.85520534977	0.339130431414	78	0.0	0.0	0.0	0.000727117061615
1	23283894	1.85502994688	0.230434775352	53	0.0	0.0	0.0	0.0116680264473
1	11688625	1.85441276796	0.130434781313	30	0.0	0.0	0.0	0.0175436735153
1	8882742	1.85417238433	0.0782608687878	18	0.0	0.0	0.0	0.00214427709579
1	7060527	1.85413989968	0.243478253484	56	0.0	0.0	0.0	0.00674825906754
1	20196234	1.85359414428	0.108695648611	25	0.0	0.0	0.0	0.00809216499329
1	20197845	1.85359414428	0.108695648611	25	0.0	0.0	0.0	2.92062759399e-05
1	29464509	1.85303536866	0.0956521704793	22	0.0	0.0	0.0	0.000171065330505
1	17731672	1.85302887112	0.313043475151	72	0.0	0.0	0.0	0.00249940156937
1	1247888	1.85276246867	0.478260874748	110	0.0	0.0	0.0	0.000154972076416
1	11177298	1.8523531069	0.434782594442	100	0.0	0.0	0.0	0.013264298439
1	21055990	1.85122891367	0.143478259444	33	0.0	0.0	0.0	0.00299495458603
1	12961665	1.84992913517	0.265217393637	61	0.0	0.0	0.0	0.00476425886154
1	27422039	1.84915569915	0.20434781909	47	0.0	0.0	0.0	0.00317019224167
1	5488918	1.84868121333	0.29565218091	68	0.0	0.0	0.0	0.00729691982269
1	11129608	1.84835621205	0.20000000298	46	0.0	0.0	0.0	0.00476425886154
1	7915582	1.84654904163	0.234782606363	54	0.0	0.0	0.0	0.0027996301651
1	18622381	1.84641901869	0.291304349899	67	0.0	0.0	0.0	0.00499755144119
1	3832072	1.84634750546	0.10000000149	23	0.0	0.0	0.0	0.00117868185043
1	7276212	1.84487163556	0.152173906565	35	0.0	0.0	0.0	0.00496435165405
1	19976545	1.84455303144	0.443478256464	102	0.0	0.0	0.0	0.00545901060104
1	16686227	1.84377274001	0.130434781313	30	0.0	0.0	0.0	0.000882565975189
1	12972572	1.84148358632	0.139130428433	32	0.0	0.0	0.0	0.00496435165405
1	20167930	1.84108684103	0.165217384696	38	0.0	0.0	0.0	0.00462138652802
1	19481595	1.84044291439	0.0695652142167	16	0.0	0.0	0.0	0.000585556030273
1	23112548	1.83985099103	0.269565224648	62	0.0	0.0	0.0	0.000649154186249
1	22978429	1.83783432439	0.130434781313	30	0.0	0.0	0.0	0.000404417514801
1	17938178	1.83756757796	0.160869568586	37	0.0	0.0	0.0	0.000978589057922
1	27405781	1.83645498457	0.143478259444	33	0.0	0.0	0.0	0.00292205810547
1	21512743	1.83511452675	0.239130437374	55	0.0	0.0	0.0	0.00106602907181
1	6244845	1.83475010385	0.291304349899	67	0.0	0.0	0.0	8.8095664978e-05
1	23178855	1.83375439044	0.260869562626	60	0.0	0.0	0.0	0.00239109992981
1	3551664	1.83273255694	0.491304337978	113	0.0	0.0	0.0	0.000727593898773
1	1361474	1.83260238063	0.0478260852396	11	0.0	0.0	0.0	0.000587105751038
1	1375844	1.83260238063	0.0478260852396	11	0.0	0.0	0.0	0.00156933069229
1	8508988	1.83180827368	0.39565217495	91	0.0	0.0	0.0	0.000564277172089
1	7853567	1.83001807985	0.434782594442	100	0.0	0.0	0.0	0.0116781592369
1	20080914	1.82973162327	0.139130428433	32	0.0	0.0	0.0	0.000844120979309
1	6285091	1.82847503715	0.226086959243	52	0.0	0.0	0.0	0.00319969654083
1	7424968	1.82740064589	0.360869556665	83	0.0	0.0	0.0	0.000916004180908
1	24517327	1.82728343355	0.152173906565	35	0.0	0.0	0.0	0.00765812397003
1	9658107	1.82725087436	0.486956506968	112	0.0	0.0	0.0	0.00489580631256
1	233534	1.82702295745	0.40000000596	92	0.0	0.0	0.0	0.00568914413452
1	26835151	1.82480216111	0.273913055658	63	0.0	0.0	0.0	0.00440353155136
1	6506112	1.82418338835	0.0478260852396	11	0.0	0.0	0.0	0.00240862369537
1	23284916	1.82403357524	0.134782612324	31	0.0	0.0	0.0	0.00197422504425
1	21262925	1.8230760282	0.230434775352	53	0.0	0.0	0.0	0.000332236289978
1	24359608	1.82180569037	0.186956524849	43	0.0	0.0	0.0	0.00235325098038
1	27054393	1.82118675723	0.0434782616794	10	0.0	0.0	0.0	2.26497650146e-06
1	8309146	1.82104342061	0.39565217495	91	0.0	0.0	0.0	0.000375270843506
1	11158109	1.82076977304	0.0608695633709	14	0.0	0.0	0.0	0.000373721122742
1	17554728	1.81975982702	0.0347826071084	8	0.0	0.0	0.0	0.000214755535126
1	29866531	1.81878889229	0.134782612324	31	0.0	0.0	0.0	0.00576889514923
1	22168923	1.81521723327	0.326086968184	75	0.0	0.0	0.0	0.00055593252182
1	21427684	1.81456535095	0.460869550705	106	0.0	0.0	0.0	0.000262200832367
1	20437497	1.81369829012	0.082608692348	19	0.0	0.0	0.0	0.0140451788902
1	24218642	1.81313107954	0.0869565233588	20	0.0	0.0	0.0	0.00363302230835
1	8506312	1.81311803989	0.365217387676	84	0.0	0.0	0.0	0.00437635183334
1	13344487	1.81184660245	0.134782612324	31	0.0	0.0	0.0	0.00441926717758
1	24519870	1.81142927942	0.234782606363	54	0.0	0.0	0.0	0.00228357315063
1	12959337	1.81127930024	0.265217393637	61	0.0	0.0	0.0	0.000191390514374
1	30108183	1.8112206122	0.165217384696	38	0.0	0.0	0.0	0.00245100259781
1	28696667	1.80988374757	0.413043469191	95	0.0	0.0	0.0	0.000385284423828
1	29864957	1.80985766085	0.139130428433	32	0.0	0.0	0.0	0.000191390514374
1	1089211	1.80910112016	0.0608695633709	14	0.0	0.0	0.0	0.000484585762024
1	25341394	1.80867717461	0.0478260852396	11	0.0	0.0	0.0	0.000670194625854
1	9822191	1.80789446457	0.208695650101	48	0.0	0.0	0.0	0.000115752220154
1	1089705	1.80653111646	0.182608693838	42	0.0	0.0	0.0	0.000719606876373
1	26925348	1.80622450377	0.256521731615	59	0.0	0.0	0.0	0.0137296319008
1	23265011	1.80518065409	0.173913046718	40	0.0	0.0	0.0	0.00195926427841
1	25521952	1.80482833323	0.321739137173	74	0.0	0.0	0.0	0.00761473178864
1	30183360	1.80435855514	0.330434769392	76	0.0	0.0	0.0	0.00841850042343
1	13826285	1.80349071963	0.230434775352	53	0.0	0.0	0.0	0.00789123773575
1	22550194	1.80336673772	0.334782600403	77	0.0	0.0	0.0	0.00438582897186
1	6244896	1.8019049544	0.300000011921	69	0.0	0.0	0.0	0.0136992931366
1	9611192	1.80095861046	0.382608681917	88	0.0	0.0	0.0	0.00449568033218
1	16933015	1.80094555689	0.469565212727	108	0.0	0.0	0.0	0.00449568033218
1	5353031	1.80016231513	0.40869563818	94	0.0	0.0	0.0	0.00618577003479
1	18845465	1.79941818538	0.0652173906565	15	0.0	0.0	0.0	0.00532603263855
1	8065940	1.79882415202	0.226086959243	52	0.0	0.0	0.0	0.00819998979568
1	51392	1.79881762401	0.0391304343939	9	0.0	0.0	0.0	0.00591737031937
1	24018439	1.79849774681	0.186956524849	43	0.0	0.0	0.0	0.0064857006073
1	26920130	1.79806687753	0.247826084495	57	0.0	0.0	0.0	0.00220227241516
1	17853874	1.7971006262	0.304347813129	70	0.0	0.0	0.0	0.00166350603104
1	10411488	1.7962779418	0.0565217398107	13	0.0	0.0	0.0	0.0103003382683
1	10411786	1.7962779418	0.0565217398107	13	0.0	0.0	0.0	0.0140813589096
1	24374180	1.79615388103	0.234782606363	54	0.0	0.0	0.0	0.000869572162628
1	25215036	1.79559232575	0.29565218091	68	0.0	0.0	0.0	0.00962829589844
1	17150863	1.79545519755	0.0173913035542	4	0.0	0.0	0.0	0.00336700677872
1	19359238	1.79503074257	0.0260869562626	6	0.0	0.0	0.0	0.00706052780151
1	9639626	1.79496544039	0.265217393637	61	0.0	0.0	0.0	0.00505912303925
1	25430977	1.79482177426	0.178260862827	41	0.0	0.0	0.0	0.00162798166275
1	20190721	1.79376381285	0.108695648611	25	0.0	0.0	0.0	0.0106599926949
1	19861414	1.79365278646	0.0173913035542	4	0.0	0.0	0.0	0.000117063522339
1	7809561	1.79350910362	0.208695650101	48	0.0	0.0	0.0	0.0248447656631
1	2819549	1.79299966792	0.0521739125252	12	0.0	0.0	0.0	0.00752115249634
1	3315461	1.79221587573	0.30869564414	71	0.0	0.0	0.0	0.00610333681107
1	17327604	1.79137977065	0.313043475151	72	0.0	0.0	0.0	0.00444632768631
1	9750760	1.79086370606	0.0956521704793	22	0.0	0.0	0.0	0.00341200828552
1	12949938	1.79077878178	0.452173918486	104	0.0	0.0	0.0	7.21216201782e-05
1	17936649	1.7890801614	0.186956524849	43	0.0	0.0	0.0	0.0125952363014
1	10149357	1.78876654189	0.417391300201	96	0.0	0.0	0.0	0.000130891799927
1	13072038	1.78544032916	0.382608681917	88	0.0	0.0	0.0	0.000586271286011
1	29284486	1.7851266079	0.217391297221	50	0.0	0.0	0.0	0.00429624319077
1	21583010	1.78432265705	0.0565217398107	13	0.0	0.0	0.0	0.0205874443054
1	22537968	1.78206736469	0.0782608687878	18	0.0	0.0	0.0	0.00360924005508
1	16932745	1.78140703357	0.213043481112	49	0.0	0.0	0.0	0.0169444084167
1	18697969	1.7812697321	0.39565217495	91	0.0	0.0	0.0	0.0050922036171
1	27304071	1.77983777322	0.456521749496	105	0.0	0.0	0.0	0.00757467746735
1	7130096	1.7785952855	0.291304349899	67	0.0	0.0	0.0	0.000162124633789
1	12690248	1.77752271098	0.469565212727	108	0.0	0.0	0.0	0.00271666049957
1	27406924	1.7769994664	0.182608693838	42	0.0	0.0	0.0	1.10864639282e-05
1	27417406	1.77682940661	0.221739128232	51	0.0	0.0	0.0	0.00372320413589
1	400145	1.77629304716	0.0521739125252	12	0.0	0.0	0.0	0.00161945819855
1	26825405	1.77576320328	0.482608705759	111	0.0	0.0	0.0	0.00141727924347
1	1127445	1.77562583223	0.239130437374	55	0.0	0.0	0.0	0.00723958015442
1	6226835	1.77529875145	0.143478259444	33	0.0	0.0	0.0	0.00586777925491
1	4349094	1.77517445823	0.478260874748	110	0.0	0.0	0.0	0.000263869762421
1	8716267	1.77470998178	0.482608705759	111	0.0	0.0	0.0	0.00586777925491
1	30144646	1.77395761954	0.356521725655	82	0.0	0.0	0.0	0.0231721401215
1	27507989	1.77259015231	0.0565217398107	13	0.0	0.0	0.0	0.00010871887207
1	9658554	1.77109163322	0.491304337978	113	0.0	0.0	0.0	0.0157653689384
1	19807550	1.76992016044	0.139130428433	32	0.0	0.0	0.0	0.00135523080826
1	26907662	1.7698219867	0.247826084495	57	0.0	0.0	0.0	7.10487365723e-05
1	24358780	1.76944237335	0.221739128232	51	0.0	0.0	0.0	0.00149857997894
1	23108787	1.76888601989	0.417391300201	96	0.0	0.0	0.0	2.61068344116e-05
1	4356154	1.76880747362	0.291304349899	67	0.0	0.0	0.0	0.00150799751282
1	24325079	1.76685018184	0.152173906565	35	0.0	0.0	0.0	0.00262534618378
1	1498050	1.7661693033	0.243478253484	56	0.0	0.0	0.0	0.00143486261368
1	17708323	1.76596634098	0.108695648611	25	0.0	0.0	0.0	0.00185883045197
1	20216314	1.76583539556	0.217391297221	50	0.0	0.0	0.0	0.000844955444336
1	7852034	1.76410022184	0.439130425453	101	0.0	0.0	0.0	0.00835263729095
1	2728402	1.76269878748	0.121739126742	28	0.0	0.0	0.0	0.00252252817154
1	27403000	1.76148057317	0.300000011921	69	0.0	0.0	0.0	0.000953137874603
1	23108870	1.76083211367	0.378260880709	87	0.0	0.0	0.0	0.0328100323677
1	7193824	1.76072075818	0.0130434781313	3	0.0	0.0	0.0	0.00831627845764
1	15914395	1.75783822253	0.30869564414	71	0.0	0.0	0.0	0.00390088558197
1	9412590	1.75773338876	0.347826093435	80	0.0	0.0	0.0	0.000200092792511
1	10150146	1.75685536645	0.300000011921	69	0.0	0.0	0.0	0.000200092792511
1	17085575	1.75628526944	0.0869565233588	20	0.0	0.0	0.0	0.00526231527328
1	12121005	1.75623284524	0.0217391308397	5	0.0	0.0	0.0	0.000179708003998
1	23400461	1.75578067602	0.152173906565	35	0.0	0.0	0.0	0.000206053256989
1	9769504	1.75572824939	0.391304343939	90	0.0	0.0	0.0	0.000518977642059
1	166850	1.75556441456	0.247826084495	57	0.0	0.0	0.0	0.0102194547653
1	23276947	1.75516464725	0.30869564414	71	0.0	0.0	0.0	0.00838661193848
1	29075679	1.75499425018	0.221739128232	51	0.0	0.0	0.0	0.00293332338333
1	21153634	1.75395214867	0.286956518888	66	0.0	0.0	0.0	0.00331872701645
1	3623111	1.75306071238	0.339130431414	78	0.0	0.0	0.0	0.0121033191681
1	19359898	1.75223475781	0.0782608687878	18	0.0	0.0	0.0	0.0125368833542
1	23206127	1.75180208993	0.339130431414	78	0.0	0.0	0.0	0.00202375650406
1	1375473	1.75117272415	0.40000000596	92	0.0	0.0	0.0	1.57356262207e-05
1	22154041	1.75053676548	0.0565217398107	13	0.0	0.0	0.0	0.0180354714394
1	11163937	1.75016959716	0.421739131212	97	0.0	0.0	0.0	0.0143380761147
1	12958285	1.74982864404	0.256521731615	59	0.0	0.0	0.0	0.000549018383026
1	27424161	1.74925162208	0.182608693838	42	0.0	0.0	0.0	0.0108420848846
1	4729464	1.74920572128	0.282608687878	65	0.0	0.0	0.0	0.000892102718353
1	25330695	1.74904834567	0.108695648611	25	0.0	0.0	0.0	0.00769805908203
1	24104674	1.7483270116	0.208695650101	48	0.0	0.0	0.0	0.0135151147842
1	26829895	1.74818929692	0.182608693838	42	0.0	0.0	0.0	0.00926321744919
1	27534884	1.74647755426	0.117391303182	27	0.0	0.0	0.0	0.00151699781418
1	22728124	1.74624798966	0.195652171969	45	0.0	0.0	0.0	0.00865757465363
1	12179922	1.74612336685	0.0565217398107	13	0.0	0.0	0.0	0.00133740901947
1	16316345	1.74523128798	0.430434793234	99	0.0	0.0	0.0	0.00300586223602
1	27418388	1.74235120778	0.186956524849	43	0.0	0.0	0.0	0.0144219994545
1	26122638	1.74205593977	0.360869556665	83	0.0	0.0	0.0	0.00170463323593
1	24806720	1.74133413952	0.426086962223	98	0.0	0.0	0.0	0.00876802206039
1	24388237	1.74093384766	0.0869565233588	20	0.0	0.0	0.0	0.00140506029129
1	8570725	1.73945723272	0.143478259444	33	0.0	0.0	0.0	0.00447928905487
1	29929603	1.73906999798	0.126086950302	29	0.0	0.0	0.0	0.00317007303238
1	5650132	1.73669377795	0.165217384696	38	0.0	0.0	0.0	0.000378131866455
1	11523814	1.73649683007	0.221739128232	51	0.0	0.0	0.0	0.00141489505768
1	4169736	1.7360504015	0.469565212727	108	0.0	0.0	0.0	0.00129234790802
1	26874751	1.73545951161	0.473913043737	109	0.0	0.0	0.0	0.000966191291809
1	24194809	1.73490141907	0.10434782505	24	0.0	0.0	0.0	0.00223159790039
1	710497	1.73406750903	0.265217393637	61	0.0	0.0	0.0	0.00668781995773
1	21546439	1.73228784618	0.413043469191	95	0.0	0.0	0.0	0.00364059209824
1	3077862	1.73180840302	0.178260862827	41	0.0	0.0	0.0	0.00484621524811
1	22894416	1.73180840302	0.40869563818	94	0.0	0.0	0.0	0.00600653886795
1	8479079	1.73021886233	0.273913055658	63	0.0	0.0	0.0	0.00345200300217
1	5376368	1.72907582327	0.256521731615	59	0.0	0.0	0.0	4.60147857666e-05
1	22205250	1.72904954507	0.165217384696	38	0.0	0.0	0.0	0.0014967918396
1	26924296	1.7285633867	0.0956521704793	22	0.0	0.0	0.0	0.000141501426697
1	26047046	1.72816918798	0.365217387676	84	0.0	0.0	0.0	0.000487089157104
1	15854189	1.72785381851	0.334782600403	77	0.0	0.0	0.0	0.000208914279938
1	24212773	1.72744645246	0.169565215707	39	0.0	0.0	0.0	0.0135695934296
1	27406807	1.72600740575	0.156521737576	36	0.0	0.0	0.0	0.0023735165596
1	5666945	1.72581683247	0.439130425453	101	0.0	0.0	0.0	0.0130413174629
1	19583982	1.72525823594	0.160869568586	37	0.0	0.0	0.0	0.0266532301903
1	20234552	1.72433813063	0.0521739125252	12	0.0	0.0	0.0	0.000427186489105
1	21556421	1.72308928882	0.113043479621	26	0.0	0.0	0.0	0.00068998336792
1	27411491	1.72301040967	0.234782606363	54	0.0	0.0	0.0	0.0025936961174
1	4696984	1.72278034213	0.0956521704793	22	0.0	0.0	0.0	0.00405699014664
1	29747857	1.72191261394	0.260869562626	60	0.0	0.0	0.0	0.00704568624496
1	8101585	1.72110398513	0.182608693838	42	0.0	0.0	0.0	0.0041247010231
1	8380875	1.72061088849	0.0739130452275	17	0.0	0.0	0.0	0.00831264257431
1	24954547	1.72023611969	0.113043479621	26	0.0	0.0	0.0	0.00903898477554
1	27409195	1.71989421378	0.317391306162	73	0.0	0.0	0.0	0.000263273715973
1	18213992	1.71928927626	0.460869550705	106	0.0	0.0	0.0	0.000295698642731
1	25616736	1.71827000979	0.278260856867	64	0.0	0.0	0.0	7.55786895752e-05
1	23523649	1.71820424729	0.160869568586	37	0.0	0.0	0.0	0.00162822008133
1	12958880	1.71809245009	0.265217393637	61	0.0	0.0	0.0	0.000101923942566
1	5436489	1.71698099013	0.321739137173	74	0.0	0.0	0.0	0.0025172829628
1	2211034	1.71656005167	0.447826087475	103	0.0	0.0	0.0	0.00401026010513
1	22796192	1.71627064674	0.221739128232	51	0.0	0.0	0.0	0.000778555870056
1	6436340	1.71575101342	0.191304340959	44	0.0	0.0	0.0	0.000101923942566
1	26801092	1.71556025552	0.330434769392	76	0.0	0.0	0.0	0.00231170654297
1	23259960	1.71526424505	0.0739130452275	17	0.0	0.0	0.0	0.000181019306183
1	8015177	1.71516557305	0.465217381716	107	0.0	0.0	0.0	5.36441802979e-06
1	24480054	1.71497480456	0.465217381716	107	0.0	0.0	0.0	0.00176310539246
1	6973503	1.71403406803	0.456521749496	105	0.0	0.0	0.0	0.000360488891602
1	7007918	1.71291560055	0.117391303182	27	0.0	0.0	0.0	0.000101923942566
1	27006260	1.71262609548	0.156521737576	36	0.0	0.0	0.0	0.00250178575516
1	23154314	1.71114554717	0.465217381716	107	0.0	0.0	0.0	0.00164240598679
1	27404985	1.71102051354	0.126086950302	29	0.0	0.0	0.0	0.00164240598679
1	20705506	1.71023737428	0.386956512928	89	0.0	0.0	0.0	0.00271558761597
1	6450733	1.71003335361	0.247826084495	57	0.0	0.0	0.0	1.31130218506e-06
1	27202203	1.70886180331	0.139130428433	32	0.0	0.0	0.0	0.0138601064682
1	3073118	1.70869066703	0.291304349899	67	0.0	0.0	0.0	0.00521993637085
1	8177769	1.70866433812	0.195652171969	45	0.0	0.0	0.0	0.00567203760147
1	25320587	1.7080653376	0.0782608687878	18	0.0	0.0	0.0	0.000210344791412
1	5453244	1.70741363879	0.0739130452275	17	0.0	0.0	0.0	0.00102746486664
1	23706406	1.70707131609	0.160869568586	37	0.0	0.0	0.0	0.00262212753296
1	5766597	1.70603111299	0.113043479621	26	0.0	0.0	0.0	0.000315546989441
1	23194079	1.70468791283	0.40869563818	94	0.0	0.0	0.0	0.0234093666077
1	9730169	1.70406892911	0.443478256464	102	0.0	0.0	0.0	0.000790596008301
1	12408750	1.70270571846	0.491304337978	113	0.0	0.0	0.0	0.000315546989441
1	17085625	1.70254106742	0.0782608687878	18	0.0	0.0	0.0	0.00604093074799
1	17086245	1.70254106742	0.0782608687878	18	0.0	0.0	0.0	0.00228846073151
1	17087214	1.70254106742	0.0782608687878	18	0.0	0.0	0.0	0.00746536254883
1	23596514	1.70212613528	0.269565224648	62	0.0	0.0	0.0	0.00287848711014
1	23890225	1.70183633161	0.217391297221	50	0.0	0.0	0.0	0.000198304653168
1	7852242	1.70054528993	0.434782594442	100	0.0	0.0	0.0	0.000236451625824
1	8381176	1.69947149547	0.10434782505	24	0.0	0.0	0.0	0.00233519077301
1	29614528	1.69759373538	0.134782612324	31	0.0	0.0	0.0	0.0050710439682
1	11938748	1.69740264601	0.230434775352	53	0.0	0.0	0.0	0.0065079331398
1	11940400	1.69740264601	0.230434775352	53	0.0	0.0	0.0	0.00502860546112
1	1092049	1.69727085819	0.334782600403	77	0.0	0.0	0.0	9.02414321899e-05
1	11099405	1.69705340462	0.208695650101	48	0.0	0.0	0.0	9.02414321899e-05
1	26406589	1.69639442656	0.160869568586	37	0.0	0.0	0.0	0.000113725662231
1	13127442	1.69583426226	0.247826084495	57	0.0	0.0	0.0	4.64916229248e-06
1	2760302	1.69567609274	0.0913043469191	21	0.0	0.0	0.0	0.00401252508163
1	27317341	1.6952411141	0.0695652142167	16	0.0	0.0	0.0	0.0019154548645
1	27411748	1.69499725444	0.226086959243	52	0.0	0.0	0.0	9.02414321899e-05
1	5676442	1.69476657109	0.182608693838	42	0.0	0.0	0.0	4.64916229248e-06
1	17184840	1.69437769324	0.313043475151	72	0.0	0.0	0.0	0.0029713511467
1	10645758	1.69371854485	0.473913043737	109	0.0	0.0	0.0	0.0007444024086
1	8308560	1.69362626072	0.443478256464	102	0.0	0.0	0.0	0.00107568502426
1	24950620	1.69330985174	0.273913055658	63	0.0	0.0	0.0	0.0081444978714
1	449560	1.69327029993	0.20434781909	47	0.0	0.0	0.0	0.00588393211365
1	1248175	1.69319119587	0.473913043737	109	0.0	0.0	0.0	0.00387412309647
1	5900984	1.69301980166	0.0347826071084	8	0.0	0.0	0.0	0.00181132555008
1	4692458	1.69267041234	0.134782612324	31	0.0	0.0	0.0	0.00107425451279
1	8842441	1.69240671447	0.0956521704793	22	0.0	0.0	0.0	0.000197470188141
1	19150597	1.6919518198	0.121739126742	28	0.0	0.0	0.0	0.00972098112106
1	28170113	1.69150349819	0.30869564414	71	0.0	0.0	0.0	0.0010729432106
1	25436005	1.69145734633	0.0739130452275	17	0.0	0.0	0.0	0.00283128023148
1	11165054	1.69085735337	0.247826084495	57	0.0	0.0	0.0	0.00340515375137
1	29317441	1.69008588253	0.434782594442	100	0.0	0.0	0.0	0.00281256437302
1	21594291	1.68666961607	0.0869565233588	20	0.0	0.0	0.0	3.13520431519e-05
1	142940	1.68651790224	0.339130431414	78	0.0	0.0	0.0	0.000132918357849
1	18871361	1.68651130593	0.356521725655	82	0.0	0.0	0.0	0.00107616186142
1	5465405	1.68607594048	0.139130428433	32	0.0	0.0	0.0	7.0333480835e-06
1	24861697	1.6858516541	0.439130425453	101	0.0	0.0	0.0	0.00400280952454
1	17850171	1.6852579312	0.0391304343939	9	0.0	0.0	0.0	0.00375986099243
1	29777624	1.68488848628	0.347826093435	80	0.0	0.0	0.0	1.68085098267e-05
1	22533154	1.68482251257	0.495652168989	114	0.0	0.0	0.0	1.68085098267e-05
1	16685805	1.68360192236	0.10434782505	24	0.0	0.0	0.0	0.00258052349091
1	27430059	1.68337098354	0.334782600403	77	0.0	0.0	0.0	0.000410616397858
1	27410731	1.68172786831	0.360869556665	83	0.0	0.0	0.0	9.10758972168e-05
1	18713990	1.68168827192	0.456521749496	105	0.0	0.0	0.0	0.000701069831848
1	16321082	1.68140449327	0.486956506968	112	0.0	0.0	0.0	0.00652039051056
1	23629968	1.68139129407	0.447826087475	103	0.0	0.0	0.0	0.00208204984665
1	2862409	1.68121310322	0.139130428433	32	0.0	0.0	0.0	0.00219029188156
1	25345172	1.68114710582	0.456521749496	105	0.0	0.0	0.0	0.00114464759827
1	29681087	1.68043430675	0.152173906565	35	0.0	0.0	0.0	4.61339950562e-05
1	26145490	1.67999208232	0.265217393637	61	0.0	0.0	0.0	0.00214946269989
1	413954	1.67951023389	0.191304340959	44	0.0	0.0	0.0	6.00814819336e-05
1	8064000	1.6773185264	0.208695650101	48	0.0	0.0	0.0	0.00268584489822
1	22528555	1.67673751282	0.317391306162	73	0.0	0.0	0.0	0.00085461139679
1	28679041	1.67651962418	0.452173918486	104	0.0	0.0	0.0	0.000698685646057
1	11482150	1.67617627504	0.339130431414	78	0.0	0.0	0.0	1.91926956177e-05
1	22673333	1.67527162661	0.195652171969	45	0.0	0.0	0.0	0.000348329544067
1	26874147	1.67481597027	0.478260874748	110	0.0	0.0	0.0	0.000145316123962
1	21866774	1.67405649762	0.10434782505	24	0.0	0.0	0.0	0.000129342079163
1	22033225	1.6740432889	0.434782594442	100	0.0	0.0	0.0	0.00562995672226
1	5181050	1.67386496946	0.143478259444	33	0.0	0.0	0.0	0.00424307584763
1	23263486	1.67222032027	0.139130428433	32	0.0	0.0	0.0	0.00353842973709
1	7853244	1.67218729245	0.217391297221	50	0.0	0.0	0.0	0.00855958461761
1	29366535	1.67218068687	0.291304349899	67	0.0	0.0	0.0	0.00452041625977
1	21152661	1.67214765893	0.40000000596	92	0.0	0.0	0.0	0.00462305545807
1	11588067	1.67190985455	0.0913043469191	21	0.0	0.0	0.0	4.57763671875e-05
1	26456005	1.67124265133	0.252173900604	58	0.0	0.0	0.0	0.00672519207001
1	25574504	1.67097179392	0.213043481112	49	0.0	0.0	0.0	0.0063790678978
1	24220202	1.67076699448	0.0652173906565	15	0.0	0.0	0.0	0.0114228725433
1	15855255	1.66909541181	0.421739131212	97	0.0	0.0	0.0	0.0182802081108
1	13613105	1.66897647445	0.217391297221	50	0.0	0.0	0.0	0.00033974647522
1	11176176	1.66744337865	0.460869550705	106	0.0	0.0	0.0	0.0131804943085
1	21152681	1.66530855121	0.378260880709	87	0.0	0.0	0.0	0.00144797563553
1	20698210	1.66494499064	0.313043475151	72	0.0	0.0	0.0	0.0027237534523
1	11933420	1.66418477609	0.404347836971	93	0.0	0.0	0.0	0.00921535491943
1	8508971	1.66300798288	0.40000000596	92	0.0	0.0	0.0	0.0190712809563
1	902498	1.66243275854	0.173913046718	40	0.0	0.0	0.0	0.00074690580368
1	9734021	1.66211537928	0.226086959243	52	0.0	0.0	0.0	0.0332180857658
1	8151394	1.66153349126	0.134782612324	31	0.0	0.0	0.0	0.015706717968
1	269680	1.65925190005	0.160869568586	37	0.0	0.0	0.0	0.000605225563049
1	5020439	1.6582200534	0.113043479621	26	0.0	0.0	0.0	0.00223445892334
1	5820643	1.65794884528	0.117391303182	27	0.0	0.0	0.0	0.00113153457642
1	29598789	1.65657284682	0.0521739125252	12	0.0	0.0	0.0	0.00168633460999
1	29605465	1.65657284682	0.0521739125252	12	0.0	0.0	0.0	0.00257766246796
1	17074704	1.6565000724	0.0695652142167	16	0.0	0.0	0.0	0.00219386816025
1	18198486	1.65532237616	0.173913046718	40	0.0	0.0	0.0	0.00683903694153
1	20506142	1.6547003906	0.20434781909	47	0.0	0.0	0.0	0.000103831291199
1	17099936	1.65419748029	0.20434781909	47	0.0	0.0	0.0	0.00727248191833
1	2104280	1.65412468854	0.247826084495	57	0.0	0.0	0.0	0.000959098339081
1	12841121	1.65376072181	0.0608695633709	14	0.0	0.0	0.0	0.000227034091949
1	8506789	1.65311878443	0.382608681917	88	0.0	0.0	0.0	0.00244212150574
1	5463298	1.65151706944	0.108695648611	25	0.0	0.0	0.0	0.000271618366241
1	9738320	1.65039836338	0.20434781909	47	0.0	0.0	0.0	0.00110256671906
1	23402825	1.65023286362	0.378260880709	87	0.0	0.0	0.0	0.00037944316864
1	8309662	1.649795931	0.482608705759	111	0.0	0.0	0.0	0.00416553020477
1	5128948	1.64957083699	0.356521725655	82	0.0	0.0	0.0	0.00105661153793
1	8355199	1.64947152919	0.108695648611	25	0.0	0.0	0.0	0.000724732875824
1	20698666	1.6493324966	0.343478262424	79	0.0	0.0	0.0	0.00192594528198
1	2528761	1.64881607276	0.0347826071084	8	0.0	0.0	0.0	0.00529992580414
1	5384254	1.64871013635	0.0782608687878	18	0.0	0.0	0.0	0.00108790397644
1	5384523	1.64871013635	0.0782608687878	18	0.0	0.0	0.0	0.00183165073395
1	20228101	1.64865054661	0.0304347816855	7	0.0	0.0	0.0	0.00453078746796
1	19273544	1.64812746581	0.217391297221	50	0.0	0.0	0.0	0.00383937358856
1	29648580	1.64765070989	0.173913046718	40	0.0	0.0	0.0	0.00393563508987
1	17354096	1.64764408812	0.20434781909	47	0.0	0.0	0.0	0.00158965587616
1	8872811	1.64678322012	0.421739131212	97	0.0	0.0	0.0	0.00169986486435
1	12957347	1.64653156764	0.239130437374	55	0.0	0.0	0.0	0.00140088796616
1	4792618	1.64633289011	0.256521731615	59	0.0	0.0	0.0	7.72476196289e-05
1	5619649	1.64567060285	0.339130431414	78	0.0	0.0	0.0	0.000849962234497
1	9476466	1.64367685031	0.208695650101	48	0.0	0.0	0.0	0.00068461894989
1	9983642	1.64306075896	0.143478259444	33	0.0	0.0	0.0	0.000392735004425
1	22246902	1.64296138579	0.143478259444	33	0.0	0.0	0.0	0.000364661216736
1	11092576	1.6426235095	0.269565224648	62	0.0	0.0	0.0	0.00031054019928
1	23886683	1.6425506327	0.434782594442	100	0.0	0.0	0.0	0.000199139118195
1	8014625	1.64159655948	0.108695648611	25	0.0	0.0	0.0	0.000327587127686
1	8365196	1.64144416423	0.447826087475	103	0.0	0.0	0.0	0.000991642475128
1	17324723	1.64095383307	0.173913046718	40	0.0	0.0	0.0	0.000104308128357
1	28680915	1.6407616696	0.486956506968	112	0.0	0.0	0.0	0.000363707542419
1	23665260	1.63900551917	0.0652173906565	15	0.0	0.0	0.0	7.99894332886e-05
1	24541358	1.6376003728	0.173913046718	40	0.0	0.0	0.0	0.000875890254974
1	22900330	1.63758711575	0.39565217495	91	0.0	0.0	0.0	0.000900983810425
1	11173476	1.63667896479	0.417391300201	96	0.0	0.0	0.0	0.00192165374756
1	12734859	1.63603591653	0.330434769392	76	0.0	0.0	0.0	0.00166189670563
1	19884855	1.63567128278	0.191304340959	44	0.0	0.0	0.0	0.0012258887291
1	8151517	1.63497512611	0.139130428433	32	0.0	0.0	0.0	0.00187128782272
1	21055654	1.63492208357	0.30869564414	71	0.0	0.0	0.0	0.000116348266602
1	12490716	1.63455077775	0.473913043737	109	0.0	0.0	0.0	3.57627868652e-06
1	10691800	1.63443805713	0.321739137173	74	0.0	0.0	0.0	1.07288360596e-05
1	9615772	1.63404020924	0.186956524849	43	0.0	0.0	0.0	0.00281625986099
1	27404041	1.63234917505	0.152173906565	35	0.0	0.0	0.0	0.000153064727783
1	27406083	1.63234917505	0.152173906565	35	0.0	0.0	0.0	1.07288360596e-05
1	27406453	1.63234917505	0.152173906565	35	0.0	0.0	0.0	0.0028503537178
1	28083921	1.632196636	0.365217387676	84	0.0	0.0	0.0	9.5009803772e-05
1	1112947	1.63213031393	0.0913043469191	21	0.0	0.0	0.0	0.00232261419296
1	29582331	1.63140074143	0.082608692348	19	0.0	0.0	0.0	0.000991642475128
1	23262594	1.63091654046	0.221739128232	51	0.0	0.0	0.0	0.00232630968094
1	20258154	1.62951023141	0.0782608687878	18	0.0	0.0	0.0	0.000344753265381
1	5383415	1.62931784316	0.082608692348	19	0.0	0.0	0.0	6.41345977783e-05
1	7767631	1.62891978643	0.139130428433	32	0.0	0.0	0.0	0.00715607404709
1	17846167	1.62870084828	0.0478260852396	11	0.0	0.0	0.0	0.000906348228455
1	1896784	1.6286278678	0.0652173906565	15	0.0	0.0	0.0	0.00336891412735
1	64651	1.62846200105	0.0217391308397	5	0.0	0.0	0.0	0.00230717658997
1	24765632	1.6281236241	0.239130437374	55	0.0	0.0	0.0	0.000906348228455
1	30094960	1.62680317784	0.426086962223	98	0.0	0.0	0.0	0.000367164611816
1	8899286	1.62614620554	0.413043469191	95	0.0	0.0	0.0	1.07288360596e-05
1	24532328	1.6257081993	0.156521737576	36	0.0	0.0	0.0	1.07288360596e-05
1	9747175	1.62560864967	0.465217381716	107	0.0	0.0	0.0	1.07288360596e-05
1	11716079	1.62531663153	0.182608693838	42	0.0	0.0	0.0	0.000283062458038
1	7530185	1.62459318507	0.321739137173	74	0.0	0.0	0.0	0.00221914052963
1	26570095	1.62427458601	0.0521739125252	12	0.0	0.0	0.0	0.00615030527115
1	20236133	1.62389623603	0.10434782505	24	0.0	0.0	0.0	0.000809371471405
1	25344983	1.62340502276	0.491304337978	113	0.0	0.0	0.0	0.00221914052963
1	9188817	1.62189139806	0.143478259444	33	0.0	0.0	0.0	0.00221914052963
1	4554869	1.62154615222	0.243478253484	56	0.0	0.0	0.0	3.82661819458e-05
1	3331678	1.62124737183	0.186956524849	43	0.0	0.0	0.0	0.00043112039566
1	10395796	1.62112121733	0.082608692348	19	0.0	0.0	0.0	0.000504851341248
1	5495728	1.62076266398	0.273913055658	63	0.0	0.0	0.0	0.0026575922966
1	11607454	1.62020488785	0.343478262424	79	0.0	0.0	0.0	0.00109970569611
1	22511298	1.62013848378	0.247826084495	57	0.0	0.0	0.0	0.00302076339722
1	24251162	1.61945449528	0.0565217398107	13	0.0	0.0	0.0	0.00492280721664
1	25217083	1.61923534307	0.356521725655	82	0.0	0.0	0.0	1.78813934326e-06
1	12357438	1.61910916227	0.0347826071084	8	0.0	0.0	0.0	0.000494718551636
1	26925287	1.61868412004	0.260869562626	60	0.0	0.0	0.0	0.000128507614136
1	7332328	1.61841845912	0.0130434781313	3	0.0	0.0	0.0	0.00288093090057
1	11022537	1.6180265959	0.491304337978	113	0.0	0.0	0.0	0.00056117773056
1	28732297	1.61693062254	0.339130431414	78	0.0	0.0	0.0	0.00736355781555
1	1379103	1.61639919658	0.39565217495	91	0.0	0.0	0.0	7.164478302e-05
1	3353265	1.6158943147	0.29565218091	68	0.0	0.0	0.0	0.000254213809967
1	7260395	1.61578137697	0.0782608687878	18	0.0	0.0	0.0	0.00629723072052
1	9961242	1.61558871542	0.0304347816855	7	0.0	0.0	0.0	0.011223256588
1	23833904	1.61509043486	0.373913049698	86	0.0	0.0	0.0	0.00743412971497
1	9729202	1.6146585708	0.29565218091	68	0.0	0.0	0.0	0.000107645988464
1	1241922	1.61460541696	0.178260862827	41	0.0	0.0	0.0	0.00600892305374
1	18716310	1.61438615425	0.143478259444	33	0.0	0.0	0.0	0.000114560127258
1	6767637	1.61408715156	0.247826084495	57	0.0	0.0	0.0	4.25577163696e-05
1	10498767	1.61378149474	0.265217393637	61	0.0	0.0	0.0	0.00132209062576
1	27431010	1.61167485548	0.304347813129	70	0.0	0.0	0.0	2.75373458862e-05
1	6959545	1.61165491661	0.10434782505	24	0.0	0.0	0.0	0.000872194766998
1	5362892	1.61164827032	0.143478259444	33	0.0	0.0	0.0	0.000666320323944
1	12486935	1.61060474444	0.352173924446	81	0.0	0.0	0.0	0.000409543514252
1	11587437	1.6101527361	0.0434782616794	10	0.0	0.0	0.0	0.0022160410881
1	1412004	1.61013279406	0.0434782616794	10	0.0	0.0	0.0	0.000629127025604
1	1416513	1.61013279406	0.0434782616794	10	0.0	0.0	0.0	0.0013370513916
1	17329907	1.61008626248	0.0869565233588	20	0.0	0.0	0.0	0.00149941444397
1	24147598	1.60982036339	0.0173913035542	4	0.0	0.0	0.0	0.00010871887207
1	5650117	1.60932178263	0.139130428433	32	0.0	0.0	0.0	1.90734863281e-06
1	12957277	1.60930183886	0.252173900604	58	0.0	0.0	0.0	2.9444694519e-05
1	24084473	1.608989381	0.082608692348	19	0.0	0.0	0.0	0.00233769416809
1	21116286	1.6089760847	0.386956512928	89	0.0	0.0	0.0	0.00329500436783
1	7049020	1.60846416283	0.0782608687878	18	0.0	0.0	0.0	0.000151634216309
1	8586358	1.60846416283	0.108695648611	25	0.0	0.0	0.0	1.90734863281e-06
1	29237299	1.60829129989	0.0695652142167	16	0.0	0.0	0.0	0.000583052635193
1	13208724	1.60823146199	0.356521725655	82	0.0	0.0	0.0	0.000627934932709
1	11493	1.60815832627	0.273913055658	63	0.0	0.0	0.0	0.00501179695129
1	6439158	1.60785912884	0.20000000298	46	0.0	0.0	0.0	6.13927841187e-05
1	25769395	1.60775939428	0.10434782505	24	0.0	0.0	0.0	4.76837158203e-07
1	27411395	1.60775274527	0.226086959243	52	0.0	0.0	0.0	2.38418579102e-06
1	19535409	1.60755992203	0.447826087475	103	0.0	0.0	0.0	0.00233781337738
1	12354494	1.60734049773	0.0434782616794	10	0.0	0.0	0.0	0.00131875276566
1	9365548	1.60710112	0.347826093435	80	0.0	0.0	0.0	0.000150799751282
1	6412754	1.60693488193	0.195652171969	45	0.0	0.0	0.0	0.0154790282249
1	3823430	1.60686173626	0.121739126742	28	0.0	0.0	0.0	0.0131999254227
1	1549701	1.60656249812	0.0478260852396	11	0.0	0.0	0.0	0.00527608394623
1	20255857	1.6064162005	0.0347826071084	8	0.0	0.0	0.0	0.00920635461807
1	17726672	1.60604379641	0.165217384696	38	0.0	0.0	0.0	0.017550945282
1	13159448	1.60571128044	0.130434781313	30	0.0	0.0	0.0	0.00090479850769
1	19886501	1.60476687172	0.186956524849	43	0.0	0.0	0.0	0.000656425952911
1	22945989	1.60444096243	0.113043479621	26	0.0	0.0	0.0	0.00451767444611
1	20197456	1.60395540337	0.108695648611	25	0.0	0.0	0.0	0.00174456834793
1	8881660	1.60380241387	0.495652168989	114	0.0	0.0	0.0	0.00146245956421
1	6244716	1.60375585135	0.300000011921	69	0.0	0.0	0.0	0.00185215473175
1	11423409	1.60360951055	0.0782608687878	18	0.0	0.0	0.0	0.000720322132111
1	11524133	1.60322369215	0.126086950302	29	0.0	0.0	0.0	1.74045562744e-05
1	1925178	1.60285781539	0.0434782616794	10	0.0	0.0	0.0	7.33137130737e-05
1	7171903	1.60283785807	0.321739137173	74	0.0	0.0	0.0	0.00122624635696
1	10446782	1.60246531372	0.317391306162	73	0.0	0.0	0.0	2.28881835938e-05
1	2759388	1.60240543916	0.0478260852396	11	0.0	0.0	0.0	0.000627100467682
1	2764653	1.60240543916	0.0478260852396	11	0.0	0.0	0.0	0.00331813097
1	2442465	1.60199961271	0.0782608687878	18	0.0	0.0	0.0	0.000162363052368
1	7555587	1.60144739472	0.443478256464	102	0.0	0.0	0.0	0.00016975402832
1	20688831	1.60018981436	0.326086968184	75	0.0	0.0	0.0	0.000654757022858
1	11646385	1.59971734683	0.473913043737	109	0.0	0.0	0.0	0.000483870506287
1	25218667	1.59966410957	0.260869562626	60	0.0	0.0	0.0	0.00218617916107
1	7177114	1.5988788252	0.0782608687878	18	0.0	0.0	0.0	0.00281244516373
1	24769177	1.59873240903	0.165217384696	38	0.0	0.0	0.0	0.000102996826172
1	9732612	1.59862592312	0.378260880709	87	0.0	0.0	0.0	0.000491619110107
1	27418763	1.59833973629	0.217391297221	50	0.0	0.0	0.0	0.000730335712433
1	20781701	1.59824655732	0.0913043469191	21	0.0	0.0	0.0	0.00138080120087
1	10162386	1.5971216814	0.243478253484	56	0.0	0.0	0.0	0.00122398138046
1	26097709	1.59634284259	0.460869550705	106	0.0	0.0	0.0	0.00407743453979
1	7854149	1.59629624336	0.391304343939	90	0.0	0.0	0.0	0.00430560112
1	6235157	1.59601664312	0.465217381716	107	0.0	0.0	0.0	7.42673873901e-05
1	12514351	1.59582358098	0.191304340959	44	0.0	0.0	0.0	0.000950038433075
1	27525694	1.59571706224	0.186956524849	43	0.0	0.0	0.0	0.00399219989777
1	11667409	1.59552399395	0.156521737576	36	0.0	0.0	0.0	0.00701135396957
1	20699404	1.5954840483	0.286956518888	66	0.0	0.0	0.0	0.00473982095718
1	1072807	1.59533757944	0.152173906565	35	0.0	0.0	0.0	0.000314474105835
1	8040466	1.59491147527	0.434782594442	100	0.0	0.0	0.0	0.000484228134155
1	1107008	1.59470507413	0.20000000298	46	0.0	0.0	0.0	0.00012993812561
1	13130861	1.59455193488	0.260869562626	60	0.0	0.0	0.0	5.84125518799e-06
1	12181699	1.59448535182	0.20000000298	46	0.0	0.0	0.0	0.00130993127823
1	21852497	1.59445871846	0.134782612324	31	0.0	0.0	0.0	0.000791728496552
1	30092155	1.59395932907	0.304347813129	70	0.0	0.0	0.0	0.00225430727005
1	19038478	1.59316025088	0.317391306162	73	0.0	0.0	0.0	0.0022908449173
1	12971670	1.59306036133	0.434782594442	100	0.0	0.0	0.0	8.225440979e-06
1	27427887	1.59273404807	0.30869564414	71	0.0	0.0	0.0	0.00294888019562
1	13148764	1.59250096023	0.186956524849	43	0.0	0.0	0.0	0.000614166259766
1	20705746	1.59218794746	0.426086962223	98	0.0	0.0	0.0	0.00213462114334
1	11360206	1.59112229382	0.0739130452275	17	0.0	0.0	0.0	0.000632464885712
1	22507510	1.59094911367	0.304347813129	70	0.0	0.0	0.0	0.00194174051285
1	20194188	1.59048950469	0.113043479621	26	0.0	0.0	0.0	0.00104343891144
1	16788237	1.59040290917	0.113043479621	26	0.0	0.0	0.0	0.000922322273254
1	4652413	1.58900394758	0.117391303182	27	0.0	0.0	0.0	0.00556361675262
1	10828951	1.58851759292	0.0173913035542	4	0.0	0.0	0.0	0.000506043434143
1	17240864	1.58773137712	0.165217384696	38	0.0	0.0	0.0	3.37362289429e-05
1	25523033	1.5869717499	0.330434769392	76	0.0	0.0	0.0	2.62260437012e-06
1	18004867	1.58688512182	0.265217393637	61	0.0	0.0	0.0	1.96695327759e-05
1	29627951	1.58644530533	0.121739126742	28	0.0	0.0	0.0	0.000158071517944
1	23155978	1.58624538189	0.339130431414	78	0.0	0.0	0.0	0.00088769197464
1	29580449	1.58581219975	0.352173924446	81	0.0	0.0	0.0	0.000642955303192
1	7218120	1.58563225665	0.0913043469191	21	0.0	0.0	0.0	0.00216788053513
1	16645653	1.58496577046	0.0304347816855	7	0.0	0.0	0.0	0.00149428844452
1	3331123	1.58456585588	0.173913046718	40	0.0	0.0	0.0	1.43051147461e-06
1	21941631	1.58405927277	0.486956506968	112	0.0	0.0	0.0	-2.38418579102e-07
1	25518275	1.58401927819	0.213043481112	49	0.0	0.0	0.0	0.00776529312134
1	1095001	1.58391262515	0.173913046718	40	0.0	0.0	0.0	0.00240284204483
1	10971214	1.58377264117	0.143478259444	33	0.0	0.0	0.0	0.0038440823555
1	12924056	1.58373264536	0.108695648611	25	0.0	0.0	0.0	0.00211387872696
1	17720042	1.58333267784	0.165217384696	38	0.0	0.0	0.0	0.000288426876068
1	23344470	1.58204599902	0.0304347816855	7	0.0	0.0	0.0	0.000698566436768
1	247484	1.58199932857	0.465217381716	107	0.0	0.0	0.0	0.0149772763252
1	24986408	1.58165262644	0.334782600403	77	0.0	0.0	0.0	0.000535905361176
1	29312426	1.5815992865	0.0347826071084	8	0.0	0.0	0.0	0.00122803449631
1	23368361	1.58119255941	0.217391297221	50	0.0	0.0	0.0	3.40938568115e-05
1	10148705	1.58106587028	0.421739131212	97	0.0	0.0	0.0	1.13248825073e-05
1	9847672	1.58089917143	0.182608693838	42	0.0	0.0	0.0	5.12599945068e-06
1	18559365	1.58067245619	0.126086950302	29	0.0	0.0	0.0	0.000704646110535
1	21734264	1.57935873238	0.0347826071084	8	0.0	0.0	0.0	0.00164878368378
1	13073895	1.57892522938	0.378260880709	87	0.0	0.0	0.0	0.000322341918945
1	23709425	1.5781715528	0.352173924446	81	0.0	0.0	0.0	0.00136595964432
1	24187031	1.5777513348	0.213043481112	49	0.0	0.0	0.0	0.0020540356636
1	7982944	1.5774378264	0.230434775352	53	0.0	0.0	0.0	2.3365020752e-05
1	22790055	1.57656394906	0.143478259444	33	0.0	0.0	0.0	0.0012423992157
1	7705248	1.5763237851	0.304347813129	70	0.0	0.0	0.0	0.000113964080811
1	30080965	1.57547649015	0.169565215707	39	0.0	0.0	0.0	0.000304698944092
1	27284382	1.57532303472	0.386956512928	89	0.0	0.0	0.0	0.000564396381378
1	12058048	1.57488267019	0.0608695633709	14	0.0	0.0	0.0	0.000791966915131
1	5614484	1.57474922225	0.465217381716	107	0.0	0.0	0.0	8.225440979e-06
1	27412051	1.57452235632	0.221739128232	51	0.0	0.0	0.0	0.000130176544189
1	20502728	1.57434219411	0.273913055658	63	0.0	0.0	0.0	0.000108599662781
1	8352804	1.5739618401	0.0695652142167	16	0.0	0.0	0.0	2.34842300415e-05
1	11480853	1.5738750905	0.356521725655	82	0.0	0.0	0.0	0.00166350603104
1	17843128	1.57364820306	0.40869563818	94	0.0	0.0	0.0	0.00021904706955
1	8241420	1.57321443213	0.20000000298	46	0.0	0.0	0.0	0.001185297966
1	8111716	1.57286740068	0.20434781909	47	0.0	0.0	0.0	7.15255737305e-07
1	3721943	1.57231345801	0.300000011921	69	0.0	0.0	0.0	0.000894606113434
1	5357857	1.57192634575	0.286956518888	66	0.0	0.0	0.0	0.00132304430008
1	242678	1.5718195533	0.456521749496	105	0.0	0.0	0.0	0.00362873077393
1	23581805	1.57175280739	0.234782606363	54	0.0	0.0	0.0	0.000228703022003
1	19140888	1.57166603698	0.152173906565	35	0.0	0.0	0.0	0.000125288963318
1	23384550	1.57151919288	0.230434775352	53	0.0	0.0	0.0	0.00358682870865
1	12133906	1.57082498904	0.0391304343939	9	0.0	0.0	0.0	3.50475311279e-05
1	28732918	1.57071150843	0.443478256464	102	0.0	0.0	0.0	0.000316262245178
1	27641769	1.57019081472	0.469565212727	108	0.0	0.0	0.0	0.000101089477539
1	5359892	1.56968344374	0.0608695633709	14	0.0	0.0	0.0	0.0015669465065
1	11529916	1.56950318677	0.317391306162	73	0.0	0.0	0.0	3.09944152832e-06
1	5505786	1.5687821235	0.139130428433	32	0.0	0.0	0.0	0.00257366895676
1	29973335	1.56741996042	0.165217384696	38	0.0	0.0	0.0	1.54972076416e-06
1	12754087	1.56705935394	0.0217391308397	5	0.0	0.0	0.0	0.000259578227997
1	17936819	1.56689240169	0.165217384696	38	0.0	0.0	0.0	0.000217258930206
1	5105795	1.56672544639	0.113043479621	26	0.0	0.0	0.0	0.000138163566589
1	248737	1.56585055085	0.369565218687	85	0.0	0.0	0.0	0.000621914863586
1	16894327	1.56555667403	0.300000011921	69	0.0	0.0	0.0	0.000209987163544
1	21690431	1.56546984498	0.347826093435	80	0.0	0.0	0.0	1.71661376953e-05
1	30105625	1.56542976976	0.178260862827	41	0.0	0.0	0.0	0.00242894887924
1	10732952	1.56535629806	0.0652173906565	15	0.0	0.0	0.0	0.00544947385788
1	10749111	1.56535629806	0.0652173906565	15	0.0	0.0	0.0	0.000240862369537
1	21535622	1.56403370644	0.0956521704793	22	0.0	0.0	0.0	0.00349533557892
1	10376081	1.56360616111	0.326086968184	75	0.0	0.0	0.0	0.0030814409256
1	10557991	1.56321200002	0.0869565233588	20	0.0	0.0	0.0	0.000125527381897
1	19745557	1.56312514867	0.0521739125252	12	0.0	0.0	0.0	-1.19209289551e-07
1	5430419	1.56310510594	0.326086968184	75	0.0	0.0	0.0	0.00122660398483
1	10834605	1.56259066065	0.108695648611	25	0.0	0.0	0.0	0.0016850233078
1	21598943	1.5623167234	0.0695652142167	16	0.0	0.0	0.0	0.00099128484726
1	26447108	1.5623100419	0.330434769392	76	0.0	0.0	0.0	0.000868618488312
1	29559978	1.5622699528	0.0608695633709	14	0.0	0.0	0.0	0.00265604257584
1	6157966	1.56193587012	0.160869568586	37	0.0	0.0	0.0	0.000579833984375
1	23941493	1.55962368197	0.0260869562626	6	0.0	0.0	0.0	0.000454008579254
1	11651833	1.55950337864	0.356521725655	82	0.0	0.0	0.0	0.00151288509369
1	8920673	1.5582868888	0.152173906565	35	0.0	0.0	0.0	0.00450718402863
1	26673071	1.55765852801	0.456521749496	105	0.0	0.0	0.0	0.00116842985153
1	30270974	1.55713040389	0.39565217495	91	0.0	0.0	0.0	0.00240486860275
1	25311887	1.55594702675	0.273913055658	63	0.0	0.0	0.0	2.36034393311e-05
1	29928335	1.55579324323	0.121739126742	28	0.0	0.0	0.0	0.0022446513176
1	1116814	1.555432176	0.0956521704793	22	0.0	0.0	0.0	0.0150594115257
1	23608602	1.55538536994	0.30869564414	71	0.0	0.0	0.0	3.7670135498e-05
1	2465652	1.55528507041	0.139130428433	32	0.0	0.0	0.0	0.000388562679291
1	10141056	1.55521820344	0.252173900604	58	0.0	0.0	0.0	1.07288360596e-06
1	22514223	1.55502428644	0.0521739125252	12	0.0	0.0	0.0	0.00809931755066
1	5697749	1.55473674668	0.147826090455	34	0.0	0.0	0.0	1.14440917969e-05
1	27415721	1.55472337251	0.243478253484	56	0.0	0.0	0.0	0.000211536884308
1	21052368	1.55470331123	0.082608692348	19	0.0	0.0	0.0	0.00118350982666
1	4065141	1.55445588506	0.378260880709	87	0.0	0.0	0.0	0.000115036964417
1	20076148	1.55429538879	0.421739131212	97	0.0	0.0	0.0	0.00541430711746
1	4132115	1.55408138933	0.217391297221	50	0.0	0.0	0.0	0.000810921192169
1	20208000	1.55361324785	0.130434781313	30	0.0	0.0	0.0	0.000661671161652
1	5108284	1.55277722056	0.121739126742	28	0.0	0.0	0.0	0.000116586685181
1	3420112	1.55170699263	0.0695652142167	16	0.0	0.0	0.0	9.95397567749e-05
1	11997302	1.55145279483	0.243478253484	56	0.0	0.0	0.0	0.000141859054565
1	23759057	1.5513591412	0.10434782505	24	0.0	0.0	0.0	0.00343346595764
1	24571896	1.55083064891	0.391304343939	90	0.0	0.0	0.0	0.00576740503311
1	11938865	1.55018169825	0.0391304343939	9	0.0	0.0	0.0	0.00233387947083
1	20729412	1.5479869616	0.469565212727	108	0.0	0.0	0.0	0.00846326351166
1	24956034	1.5472641871	0.343478262424	79	0.0	0.0	0.0	0.00109708309174
1	25222193	1.54700317089	0.221739128232	51	0.0	0.0	0.0	0.00198197364807
1	8267884	1.5463673304	0.273913055658	63	0.0	0.0	0.0	0.00755661725998
1	6326028	1.54634055718	0.208695650101	48	0.0	0.0	0.0	0.00861525535583
1	7620059	1.54627362378	0.156521737576	36	0.0	0.0	0.0	0.000218451023102
1	27406999	1.54596572371	0.10434782505	24	0.0	0.0	0.0	0.00739973783493
1	27407460	1.54596572371	0.10434782505	24	0.0	0.0	0.0	0.000463604927063
1	2227969	1.54579838228	0.195652171969	45	0.0	0.0	0.0	0.000452101230621
1	24814485	1.54451309587	0.282608687878	65	0.0	0.0	0.0	0.000113606452942
1	8604834	1.54383021241	0.334782600403	77	0.0	0.0	0.0	0.00473511219025
1	1146527	1.54352892372	0.143478259444	33	0.0	0.0	0.0	0.00250250101089
1	4608307	1.54292631587	0.0695652142167	16	0.0	0.0	0.0	0.00353711843491
1	11298111	1.54286605285	0.134782612324	31	0.0	0.0	0.0	0.00258505344391
1	21888486	1.54276561358	0.0956521704793	22	0.0	0.0	0.0	0.00278979539871
1	20699234	1.54215625781	0.286956518888	66	0.0	0.0	0.0	0.00199347734451
1	23922384	1.5412387976	0.234782606363	54	0.0	0.0	0.0	0.0022566318512
1	27614345	1.54062933757	0.243478253484	56	0.0	0.0	0.0	0.00264668464661
1	7652033	1.53999304362	0.126086950302	29	0.0	0.0	0.0	0.00279027223587
1	9099693	1.5387337174	0.260869562626	60	0.0	0.0	0.0	0.00562453269958
1	23085037	1.53761491109	0.0608695633709	14	0.0	0.0	0.0	0.000223100185394
1	8850279	1.53751441262	0.352173924446	81	0.0	0.0	0.0	0.00782948732376
1	28691575	1.53746751294	0.300000011921	69	0.0	0.0	0.0	0.00589686632156
1	13272680	1.5365227667	0.10434782505	24	0.0	0.0	0.0	0.0015589594841
1	1238041	1.53628153878	0.404347836971	93	0.0	0.0	0.0	0.00029045343399
1	20217397	1.53585267296	0.0913043469191	21	0.0	0.0	0.0	0.00026136636734
1	20217490	1.53585267296	0.0913043469191	21	0.0	0.0	0.0	0.00752198696136
1	20217667	1.53585267296	0.0913043469191	21	0.0	0.0	0.0	1.59740447998e-05
1	4133118	1.53533666629	0.160869568586	37	0.0	0.0	0.0	0.0119924545288
1	4137462	1.53533666629	0.160869568586	37	0.0	0.0	0.0	0.00858443975449
1	4138734	1.53533666629	0.160869568586	37	0.0	0.0	0.0	0.000849604606628
1	4138782	1.53533666629	0.160869568586	37	0.0	0.0	0.0	0.000738203525543
1	12132902	1.53479382167	0.0521739125252	12	0.0	0.0	0.0	0.00381416082382
1	1584466	1.53468658917	0.082608692348	19	0.0	0.0	0.0	0.00105458498001
1	3711128	1.53428445573	0.252173900604	58	0.0	0.0	0.0	5.82933425903e-05
1	8242111	1.53420402685	0.186956524849	43	0.0	0.0	0.0	0.000764489173889
1	17843881	1.53416381214	0.173913046718	40	0.0	0.0	0.0	0.0114778280258
1	8690341	1.53403646434	0.473913043737	109	0.0	0.0	0.0	0.00285178422928
1	8980575	1.53362759851	0.40000000596	92	0.0	0.0	0.0	0.000216424465179
1	18697231	1.53361419276	0.313043475151	72	0.0	0.0	0.0	0.00166296958923
1	27772956	1.5332589328	0.373913049698	86	0.0	0.0	0.0	0.00142681598663
1	23154517	1.53271596077	0.252173900604	58	0.0	0.0	0.0	0.0030038356781
1	19269057	1.53254166639	0.352173924446	81	0.0	0.0	0.0	0.00167387723923
1	27417450	1.53198524208	0.304347813129	70	0.0	0.0	0.0	0.000451266765594
1	21218301	1.53175059482	0.443478256464	102	0.0	0.0	0.0	0.00470089912415
1	26926852	1.53158969024	0.256521731615	59	0.0	0.0	0.0	0.00498020648956
1	19011147	1.53083205844	0.169565215707	39	0.0	0.0	0.0	0.00498020648956
1	27427072	1.5306040857	0.317391306162	73	0.0	0.0	0.0	0.00320190191269
1	5464885	1.53036269638	0.0695652142167	16	0.0	0.0	0.0	0.00504720211029
1	928624	1.52969884169	0.452173918486	104	0.0	0.0	0.0	-1.19209289551e-07
1	405583	1.52875326533	0.165217384696	38	0.0	0.0	0.0	0.00192677974701
1	23743949	1.52862583948	0.108695648611	25	0.0	0.0	0.0	0.00986057519913
1	22006406	1.52821672297	0.469565212727	108	0.0	0.0	0.0	0.000325441360474
1	5630009	1.52818989499	0.343478262424	79	0.0	0.0	0.0	0.000820457935333
1	5471094	1.52816977395	0.143478259444	33	0.0	0.0	0.0	0.000497341156006
1	22549955	1.52802892541	0.20434781909	47	0.0	0.0	0.0	0.00034761428833
1	16446563	1.52747221625	0.243478253484	56	0.0	0.0	0.0	0.00146067142487
1	3649261	1.527445386	0.478260874748	110	0.0	0.0	0.0	0.00266402959824
1	3848300	1.52741184808	0.0782608687878	18	0.0	0.0	0.0	0.00165355205536
1	5182982	1.5268819319	0.226086959243	52	0.0	0.0	0.0	0.000525295734406
1	17724898	1.52647944256	0.169565215707	39	0.0	0.0	0.0	0.000613331794739
1	18225221	1.52556706512	0.217391297221	50	0.0	0.0	0.0	0.000199854373932
1	11461554	1.52542617486	0.0695652142167	16	0.0	0.0	0.0	0.00129294395447
1	20094674	1.52480220507	0.347826093435	80	0.0	0.0	0.0	4.31537628174e-05
1	29518961	1.52474181855	0.365217387676	84	0.0	0.0	0.0	0.00263518095016
1	9085260	1.5246814316	0.356521725655	82	0.0	0.0	0.0	0.0120926499367
1	26147682	1.5242989713	0.300000011921	69	0.0	0.0	0.0	0.000210225582123
1	17098082	1.52423187128	0.304347813129	70	0.0	0.0	0.0	0.00101357698441
1	4618030	1.52401714776	0.139130428433	32	0.0	0.0	0.0	0.000743567943573
1	27283896	1.52350715832	0.404347836971	93	0.0	0.0	0.0	0.000870525836945
1	2873801	1.5234333416	0.143478259444	33	0.0	0.0	0.0	0.00189352035522
1	3808364	1.52335952426	0.0347826071084	8	0.0	0.0	0.0	0.0150017142296
1	1244133	1.52328570629	0.447826087475	103	0.0	0.0	0.0	0.000202119350433
1	22550397	1.52303740493	0.234782606363	54	0.0	0.0	0.0	1.19209289551e-07
1	23774162	1.5221917853	0.182608693838	42	0.0	0.0	0.0	0.00523126125336
1	18085550	1.52215151565	0.404347836971	93	0.0	0.0	0.0	0.000387489795685
1	7034775	1.52203741733	0.165217384696	38	0.0	0.0	0.0	0.0199981331825
1	25301712	1.52150046406	0.0478260852396	11	0.0	0.0	0.0	0.0241138339043
1	21544178	1.52131923489	0.230434775352	53	0.0	0.0	0.0	0.000183165073395
1	29750259	1.52123197505	0.0782608687878	18	0.0	0.0	0.0	0.0006023645401
1	13428010	1.52119170099	0.208695650101	48	0.0	0.0	0.0	0.0107275247574
1	885184	1.52113800195	0.304347813129	70	0.0	0.0	0.0	0.00166982412338
1	16956751	1.52092991506	0.321739137173	74	0.0	0.0	0.0	-1.19209289551e-07
1	4803343	1.52084265134	0.421739131212	97	0.0	0.0	0.0	0.00146877765656
1	4325587	1.52079566282	0.321739137173	74	0.0	0.0	0.0	0.00452101230621
1	16333595	1.52001695913	0.360869556665	83	0.0	0.0	0.0	0.0105832219124
1	17285231	1.51992968628	0.10000000149	23	0.0	0.0	0.0	0.00194066762924
1	21070667	1.51985583934	0.330434769392	76	0.0	0.0	0.0	0.000925302505493
1	249083	1.51972157058	0.386956512928	89	0.0	0.0	0.0	0.000139951705933
1	21463301	1.51942617204	0.265217393637	61	0.0	0.0	0.0	0.000526964664459
1	9960230	1.51928518284	0.0260869562626	6	0.0	0.0	0.0	4.76837158203e-07
1	16743395	1.51901662568	0.0434782616794	10	0.0	0.0	0.0	0.00235915184021
1	7854465	1.5189494851	0.482608705759	111	0.0	0.0	0.0	0.000102996826172
1	10443838	1.51878163138	0.386956512928	89	0.0	0.0	0.0	0.00703066587448
1	17329432	1.51805646616	0.373913049698	86	0.0	0.0	0.0	0.00227481126785
1	7270038	1.517814731	0.165217384696	38	0.0	0.0	0.0	0.0157580971718
1	7270125	1.517814731	0.165217384696	38	0.0	0.0	0.0	5.35249710083e-05
1	11904758	1.5177945861	0.213043481112	49	0.0	0.0	0.0	0.00120234489441
1	2995832	1.51697532068	0.491304337978	113	0.0	0.0	0.0	2.03847885132e-05
1	11481121	1.5168074289	0.326086968184	75	0.0	0.0	0.0	0.0014860033989
1	23945520	1.51672683969	0.156521737576	36	0.0	0.0	0.0	0.00172162055969
1	26935598	1.515585079	0.0869565233588	20	0.0	0.0	0.0	0.00120139122009
1	25377449	1.51346234835	0.0695652142167	16	0.0	0.0	0.0	0.00520122051239
1	13684074	1.51340188322	0.482608705759	111	0.0	0.0	0.0	0.00283235311508
1	4326277	1.51310626985	0.313043475151	72	0.0	0.0	0.0	0.000207245349884
1	18012174	1.51301220894	0.40869563818	94	0.0	0.0	0.0	0.000653088092804
1	26922582	1.51261579815	0.339130431414	78	0.0	0.0	0.0	6.5803527832e-05
1	5440274	1.51241422638	0.356521725655	82	0.0	0.0	0.0	0.00591146945953
1	20001784	1.51234703475	0.369565218687	85	0.0	0.0	0.0	0.00772953033447
1	5384756	1.51229328107	0.10434782505	24	0.0	0.0	0.0	0.000718176364899
1	6506389	1.51170868822	0.0347826071084	8	0.0	0.0	0.0	0.000184953212738
1	6515483	1.51170868822	0.0347826071084	8	0.0	0.0	0.0	0.00118058919907
1	11932667	1.51152725482	0.40869563818	94	0.0	0.0	0.0	2.9444694519e-05
1	8014169	1.51047889841	0.0956521704793	22	0.0	0.0	0.0	0.00269460678101
1	26459993	1.50953123604	0.334782600403	77	0.0	0.0	0.0	0.000730454921722
1	23293634	1.50830113606	0.243478253484	56	0.0	0.0	0.0	0.000177204608917
1	2835088	1.50813979846	0.0478260852396	11	0.0	0.0	0.0	0.0002481341362
1	22511171	1.50786417307	0.239130437374	55	0.0	0.0	0.0	0.000117659568787
1	17025953	1.50758853885	0.352173924446	81	0.0	0.0	0.0	0.00197672843933
1	26424347	1.50733306512	0.0565217398107	13	0.0	0.0	0.0	0.00036096572876
1	7967706	1.50697001046	0.0304347816855	7	0.0	0.0	0.0	0.00105053186417
1	1122382	1.50665400598	0.0869565233588	20	0.0	0.0	0.0	0.000679135322571
1	5052012	1.50600178982	0.113043479621	26	0.0	0.0	0.0	4.20808792114e-05
1	24614393	1.50579333917	0.269565224648	62	0.0	0.0	0.0	0.00226712226868
1	23592954	1.50558488347	0.20434781909	47	0.0	0.0	0.0	0.00582337379456
1	24697373	1.50527555278	0.0652173906565	15	0.0	0.0	0.0	1.77621841431e-05
1	1189375	1.50491913623	0.0739130452275	17	0.0	0.0	0.0	0.000878036022186
1	16280462	1.50480481081	0.173913046718	40	0.0	0.0	0.0	0.00164395570755
1	5674837	1.5047644603	0.134782612324	31	0.0	0.0	0.0	0.00154721736908
1	27421301	1.50395068448	0.247826084495	57	0.0	0.0	0.0	4.79221343994e-05
1	23134273	1.50386997524	0.208695650101	48	0.0	0.0	0.0	0.00200533866882
1	21139684	1.50362111695	0.113043479621	26	0.0	0.0	0.0	0.00283235311508
1	26096554	1.50270633253	0.260869562626	60	0.0	0.0	0.0	0.000345349311829
1	21538878	1.50241707891	0.243478253484	56	0.0	0.0	0.0	0.000410974025726
1	7453018	1.50231617418	0.273913055658	63	0.0	0.0	0.0	4.79221343994e-05
1	22178580	1.50163671807	0.221739128232	51	0.0	0.0	0.0	0.000419318675995
1	27403924	1.5012128716	0.147826090455	34	0.0	0.0	0.0	4.79221343994e-05
1	27405329	1.5012128716	0.147826090455	34	0.0	0.0	0.0	0.00312918424606
1	23697973	1.50080246056	0.173913046718	40	0.0	0.0	0.0	4.79221343994e-05
1	3415134	1.5006948085	0.0913043469191	21	0.0	0.0	0.0	0.00176727771759
1	26050354	1.50056024152	0.182608693838	42	0.0	0.0	0.0	0.00362247228622
1	17366814	1.50022381481	0.343478262424	79	0.0	0.0	0.0	0.000158071517944
1	25454636	1.49959129673	0.173913046718	40	0.0	0.0	0.0	0.00035548210144
1	27684764	1.49913370126	0.5	115	0.0	0.0	0.0	1.65700912476e-05
1	26129477	1.49911351266	0.282608687878	65	0.0	0.0	0.0	0.00119256973267
1	9661184	1.49892508342	0.482608705759	111	0.0	0.0	0.0	0.000887215137482
1	24019451	1.49866935136	0.317391306162	73	0.0	0.0	0.0	0.00766956806183
1	15731530	1.4984338019	0.147826090455	34	0.0	0.0	0.0	0.000158071517944
1	9100206	1.49827900872	0.20000000298	46	0.0	0.0	0.0	0.000351786613464
1	27405940	1.49814440366	0.147826090455	34	0.0	0.0	0.0	0.000581502914429
1	4948370	1.49780788172	0.117391303182	27	0.0	0.0	0.0	2.52723693848e-05
1	10323028	1.49769346124	0.0652173906565	15	0.0	0.0	0.0	0.00357121229172
1	6459527	1.49765307717	0.265217393637	61	0.0	0.0	0.0	0.00108170509338
1	3618899	1.4972088398	0.182608693838	42	0.0	0.0	0.0	2.52723693848e-05
1	11326615	1.49671072793	0.456521749496	105	0.0	0.0	0.0	0.000370264053345
1	19106542	1.49662321878	0.113043479621	26	0.0	0.0	0.0	0.00105232000351
1	10444972	1.49583559595	0.360869556665	83	0.0	0.0	0.0	0.000595688819885
1	23714615	1.49473145484	0.269565224648	62	0.0	0.0	0.0	0.000842332839966
1	4592326	1.49461025988	0.130434781313	30	0.0	0.0	0.0	0.000683665275574
1	6487522	1.49459679367	0.430434793234	99	0.0	0.0	0.0	0.000866591930389
1	17014948	1.49426013141	0.382608681917	88	0.0	0.0	0.0	0.00188106298447
1	710467	1.4941456632	0.321739137173	74	0.0	0.0	0.0	2.50339508057e-06
1	7852290	1.4939234558	0.39565217495	91	0.0	0.0	0.0	0.000218451023102
1	5618964	1.49337127889	0.339130431414	78	0.0	0.0	0.0	0.00120055675507
1	29803757	1.49304803671	0.108695648611	25	0.0	0.0	0.0	3.57627868652e-07
1	17418151	1.49285947308	0.339130431414	78	0.0	0.0	0.0	4.36305999756e-05
1	10613933	1.49239478052	0.443478256464	102	0.0	0.0	0.0	0.000296056270599
1	27431462	1.49202435515	0.317391306162	73	0.0	0.0	0.0	0.000286161899567
1	17854854	1.49078499616	0.5	115	0.0	0.0	0.0	0.000219166278839
1	29425764	1.49064353605	0.430434793234	99	0.0	0.0	0.0	0.00177294015884
1	18604930	1.49038755458	0.160869568586	37	0.0	0.0	0.0	0.000678896903992
1	29938551	1.49036060871	0.0869565233588	20	0.0	0.0	0.0	0.000673055648804
1	9730394	1.49017198523	0.317391306162	73	0.0	0.0	0.0	5.14984130859e-05
1	27858151	1.48994293677	0.186956524849	43	0.0	0.0	0.0	0.000454127788544
1	7593633	1.48968693409	0.213043481112	49	0.0	0.0	0.0	0.00340312719345
1	23967396	1.48925575415	0.20000000298	46	0.0	0.0	0.0	0.00121647119522
1	8242093	1.48897951793	0.182608693838	42	0.0	0.0	0.0	0.000933229923248
1	27408242	1.48891214187	0.29565218091	68	0.0	0.0	0.0	0.000724971294403
1	8601025	1.48883802759	0.339130431414	78	0.0	0.0	0.0	0.0028829574585
1	29616061	1.48855503979	0.252173900604	58	0.0	0.0	0.0	0.00025087594986
1	21054590	1.48845397042	0.182608693838	42	0.0	0.0	0.0	2.38418579102e-06
1	12486644	1.48832594748	0.0347826071084	8	0.0	0.0	0.0	0.000209987163544
1	23712797	1.48830573316	0.217391297221	50	0.0	0.0	0.0	0.00248563289642
1	13826182	1.48794186701	0.317391306162	73	0.0	0.0	0.0	0.00263118743896
1	5905319	1.48734212743	0.0652173906565	15	0.0	0.0	0.0	0.00489461421967
1	3632581	1.48680973857	0.234782606363	54	0.0	0.0	0.0	0.0
1	17839994	1.48649298493	0.304347813129	70	0.0	0.0	0.0	0.000686883926392
1	3614650	1.48604142192	0.143478259444	33	0.0	0.0	0.0	1.20401382446e-05
1	9752816	1.48595380241	0.173913046718	40	0.0	0.0	0.0	0.000333070755005
1	9813571	1.48595380241	0.226086959243	52	0.0	0.0	0.0	1.6450881958e-05
1	25455403	1.48589988225	0.182608693838	42	0.0	0.0	0.0	0.00371605157852
1	15549630	1.4852865162	0.117391303182	27	0.0	0.0	0.0	3.33786010742e-06
1	12327382	1.48514496384	0.452173918486	104	0.0	0.0	0.0	0.00208169221878
1	19656936	1.48513148254	0.0695652142167	16	0.0	0.0	0.0	0.002496778965
1	4326000	1.48486859283	0.386956512928	89	0.0	0.0	0.0	0.00226044654846
1	5895119	1.48461917705	0.0565217398107	13	0.0	0.0	0.0	0.000729501247406
1	5903762	1.48461917705	0.0565217398107	13	0.0	0.0	0.0	0.00040739774704
1	5904246	1.48461917705	0.0565217398107	13	0.0	0.0	0.0	0.000297963619232
1	5904459	1.48461917705	0.0565217398107	13	0.0	0.0	0.0	1.90734863281e-06
1	5904483	1.48461917705	0.0565217398107	13	0.0	0.0	0.0	0.000756502151489
1	26333600	1.48461243598	0.165217384696	38	0.0	0.0	0.0	0.00588911771774
1	24988056	1.48383043519	0.30869564414	71	0.0	0.0	0.0	0.000137686729431
1	19358525	1.48371582551	0.20000000298	46	0.0	0.0	0.0	0.000599265098572
1	22802161	1.48350008539	0.173913046718	40	0.0	0.0	0.0	1.10864639282e-05
1	17124457	1.48341918142	0.0695652142167	16	0.0	0.0	0.0	0.00227147340775
1	8205574	1.48329108187	0.178260862827	41	0.0	0.0	0.0	0.000742852687836
1	13127465	1.48250895798	0.252173900604	58	0.0	0.0	0.0	0.000105977058411
1	5675328	1.48232690143	0.152173906565	35	0.0	0.0	0.0	4.70876693726e-05
1	27966557	1.48176722138	0.273913055658	63	0.0	0.0	0.0	0.00325781106949
1	17843037	1.48154468759	0.317391306162	73	0.0	0.0	0.0	0.000522434711456
1	11977075	1.48060053912	0.0956521704793	22	0.0	0.0	0.0	0.00226449966431
1	9166614	1.48051286279	0.147826090455	34	0.0	0.0	0.0	0.00202375650406
1	7915383	1.48050611841	0.173913046718	40	0.0	0.0	0.0	7.56978988647e-05
1	5706238	1.47993957181	0.0739130452275	17	0.0	0.0	0.0	0.000155329704285
1	7015172	1.4797776943	0.356521725655	82	0.0	0.0	0.0	0.00123822689056
1	4317206	1.47895476849	0.273913055658	63	0.0	0.0	0.0	0.00111109018326
1	13042760	1.4784420852	0.165217384696	38	0.0	0.0	0.0	0.000319004058838
1	22593786	1.47838137062	0.108695648611	25	0.0	0.0	0.0	0.00029045343399
1	25609123	1.47801032749	0.260869562626	60	0.0	0.0	0.0	0.000256359577179
1	12975320	1.4775920409	0.0869565233588	20	0.0	0.0	0.0	0.00113153457642
1	20048207	1.4769510772	0.469565212727	108	0.0	0.0	0.0	0.00299090147018
1	22489615	1.4769510772	0.147826090455	34	0.0	0.0	0.0	0.000319004058838
1	27134658	1.47692408818	0.0260869562626	6	0.0	0.0	0.0	0.0105540156364
1	26754033	1.47684312057	0.10434782505	24	0.0	0.0	0.0	0.00177186727524
1	24824800	1.47677564697	0.404347836971	93	0.0	0.0	0.0	0.000319004058838
1	11198567	1.47654623263	0.10000000149	23	0.0	0.0	0.0	0.000402390956879
1	13148589	1.4765124947	0.121739126742	28	0.0	0.0	0.0	0.00342524051666
1	16550038	1.47589169229	0.482608705759	111	0.0	0.0	0.0	0.000167727470398
1	24281492	1.47581071465	0.208695650101	48	0.0	0.0	0.0	0.00314295291901
1	23757592	1.47534507794	0.160869568586	37	0.0	0.0	0.0	0.00452452898026
1	22387254	1.47429898739	0.356521725655	82	0.0	0.0	0.0	0.00403094291687
1	8202457	1.47409650305	0.260869562626	60	0.0	0.0	0.0	0.00789076089859
1	21417840	1.47381976647	0.39565217495	91	0.0	0.0	0.0	1.44243240356e-05
1	169883	1.47350252051	0.230434775352	53	0.0	0.0	0.0	3.57627868652e-07
1	17686582	1.4731650115	0.473913043737	109	0.0	0.0	0.0	0.00524699687958
1	10307254	1.47306375612	0.352173924446	81	0.0	0.0	0.0	0.00307148694992
1	4816168	1.47303675448	0.160869568586	37	0.0	0.0	0.0	0.00457555055618
1	24334388	1.47269247584	0.0913043469191	21	0.0	0.0	0.0	0.00275886058807
1	22495847	1.47268572513	0.5	115	0.0	0.0	0.0	1.44243240356e-05
1	7692513	1.47258446391	0.186956524849	43	0.0	0.0	0.0	1.44243240356e-05
1	12319797	1.4723481829	0.247826084495	57	0.0	0.0	0.0	0.00148540735245
1	24690145	1.47193636278	0.178260862827	41	0.0	0.0	0.0	0.0111508369446
1	6515566	1.47167305723	0.221739128232	51	0.0	0.0	0.0	0.00433844327927
1	5481380	1.47139623981	0.143478259444	33	0.0	0.0	0.0	0.00185406208038
1	23665218	1.47091685118	0.0739130452275	17	0.0	0.0	0.0	0.000141382217407
1	3829781	1.47068727496	0.0869565233588	20	0.0	0.0	0.0	2.50339508057e-06
1	6969034	1.47051171239	0.456521749496	105	0.0	0.0	0.0	0.00124132633209
1	22984997	1.47047794993	0.252173900604	58	0.0	0.0	0.0	0.000352621078491
1	21053471	1.47032939346	0.152173906565	35	0.0	0.0	0.0	0.0015834569931
1	9166436	1.46989721404	0.143478259444	33	0.0	0.0	0.0	0.00164192914963
1	23712308	1.46943799866	0.339130431414	78	0.0	0.0	0.0	0.000708937644958
1	12041486	1.46872886597	0.165217384696	38	0.0	0.0	0.0	0.00433617830276
1	4739041	1.46851273725	0.243478253484	56	0.0	0.0	0.0	0.000463843345642
1	19311432	1.46843168752	0.186956524849	43	0.0	0.0	0.0	0.00487953424454
1	3903779	1.46808721728	0.495652168989	114	0.0	0.0	0.0	0.0001380443573
1	8872776	1.46799940885	0.108695648611	25	0.0	0.0	0.0	0.00540870428085
1	1448115	1.46768869457	0.0652173906565	15	0.0	0.0	0.0	0.000128030776978
1	16550450	1.46749280347	0.326086968184	75	0.0	0.0	0.0	0.00910884141922
1	7529343	1.46687808051	0.447826087475	103	0.0	0.0	0.0	0.00408083200455
1	8552990	1.46661461378	0.239130437374	55	0.0	0.0	0.0	0.000204622745514
1	22577569	1.46589848217	0.30869564414	71	0.0	0.0	0.0	0.0131487250328
1	19484870	1.46587821338	0.213043481112	49	0.0	0.0	0.0	0.00191283226013
1	3515841	1.46565525349	0.160869568586	37	0.0	0.0	0.0	0.00265461206436
1	5882983	1.46502687948	0.0521739125252	12	0.0	0.0	0.0	0.000658333301544
1	24197451	1.46440521496	0.126086950302	29	0.0	0.0	0.0	0.000551640987396
1	17732729	1.46385108305	0.0434782616794	10	0.0	0.0	0.0	0.00193518400192
1	17735012	1.46385108305	0.0434782616794	10	0.0	0.0	0.0	0.00183421373367
1	5617961	1.46377674544	0.286956518888	66	0.0	0.0	0.0	0.000138521194458
1	3811496	1.46368889103	0.278260856867	64	0.0	0.0	0.0	0.00245916843414
1	24680811	1.46368213296	0.182608693838	42	0.0	0.0	0.0	0.000323891639709
1	24572014	1.46367537489	0.343478262424	79	0.0	0.0	0.0	0.00106376409531
1	17848487	1.46365510063	0.300000011921	69	0.0	0.0	0.0	0.00224763154984
1	17097111	1.46357400308	0.0956521704793	22	0.0	0.0	0.0	0.000730097293854
1	26153840	1.46342532218	0.165217384696	38	0.0	0.0	0.0	0.000856637954712
1	8645237	1.46337801405	0.365217387676	84	0.0	0.0	0.0	0.00165796279907
1	7939461	1.46315498636	0.221739128232	51	0.0	0.0	0.0	1.19209289551e-07
1	22792372	1.46263456484	0.208695650101	48	0.0	0.0	0.0	0.000165820121765
1	26463986	1.46174233688	0.0173913035542	4	0.0	0.0	0.0	0.00021904706955
1	16061541	1.46168149962	0.426086962223	98	0.0	0.0	0.0	0.013706445694
1	5652806	1.46145166589	0.134782612324	31	0.0	0.0	0.0	3.62396240234e-05
1	9145121	1.46138406651	0.265217393637	61	0.0	0.0	0.0	0.00655966997147
1	15891138	1.46108662261	0.478260874748	110	0.0	0.0	0.0	0.0029011964798
1	9375249	1.46095817759	0.130434781313	30	0.0	0.0	0.0	0.0155392289162
1	16823412	1.46095817759	0.378260880709	87	0.0	0.0	0.0	0.00250250101089
1	11682884	1.46091085523	0.156521737576	36	0.0	0.0	0.0	0.00274002552032
1	9411966	1.46082973055	0.256521731615	59	0.0	0.0	0.0	0.00649189949036
1	11563201	1.46066071823	0.113043479621	26	0.0	0.0	0.0	0.00261753797531
1	27597149	1.46060663355	0.134782612324	31	0.0	0.0	0.0	0.00039154291153
1	26811394	1.46039705203	0.20000000298	46	0.0	0.0	0.0	0.00375711917877
1	4120483	1.46026859619	0.269565224648	62	0.0	0.0	0.0	0.000429213047028
1	23285243	1.45940315693	0.221739128232	51	0.0	0.0	0.0	3.42130661011e-05
1	5355386	1.45928820889	0.495652168989	114	0.0	0.0	0.0	0.00538331270218
1	27202618	1.45909211732	0.134782612324	31	0.0	0.0	0.0	0.0108695030212
1	18940417	1.45906506984	0.0782608687878	18	0.0	0.0	0.0	0.000522673130035
1	9667062	1.45876077951	0.191304340959	44	0.0	0.0	0.0	0.00200664997101
1	20417303	1.4583618039	0.0652173906565	15	0.0	0.0	0.0	0.00777155160904
1	29559832	1.45772610759	0.300000011921	69	0.0	0.0	0.0	0.000622153282166
1	25160113	1.4577125816	0.182608693838	42	0.0	0.0	0.0	0.00141525268555
1	19216567	1.45707683471	0.343478262424	79	0.0	0.0	0.0	0.00168371200562
1	8021506	1.45662366573	0.10000000149	23	0.0	0.0	0.0	3.51667404175e-05
1	7170744	1.45587960231	0.143478259444	33	0.0	0.0	0.0	0.00474351644516
1	24903202	1.45539254219	0.186956524849	43	0.0	0.0	0.0	7.164478302e-05
1	5428403	1.45531136266	0.20000000298	46	0.0	0.0	0.0	7.164478302e-05
1	19886962	1.45528430264	0.191304340959	44	0.0	0.0	0.0	0.00673580169678
1	2428978	1.45460100732	0.160869568586	37	0.0	0.0	0.0	0.00112575292587
1	23743392	1.45453335119	0.0956521704793	22	0.0	0.0	0.0	1.15633010864e-05
1	23752414	1.4545198199	0.221739128232	51	0.0	0.0	0.0	0.00341176986694
1	21152988	1.45448599157	0.178260862827	41	0.0	0.0	0.0	0.0093811750412
1	25990505	1.45418153027	0.430434793234	99	0.0	0.0	0.0	0.00202614068985
1	14301328	1.45405297652	0.352173924446	81	0.0	0.0	0.0	0.00662344694138
1	24815922	1.45349814227	0.278260856867	64	0.0	0.0	0.0	0.000664293766022
1	29705132	1.4534237104	0.130434781313	30	0.0	0.0	0.0	0.00507611036301
1	16645422	1.45311244248	0.434782594442	100	0.0	0.0	0.0	0.0204576253891
1	17477914	1.45267935422	0.269565224648	62	0.0	0.0	0.0	0.00225877761841
1	20705893	1.45236805776	0.413043469191	95	0.0	0.0	0.0	0.000622928142548
1	136188	1.45224624285	0.439130425453	101	0.0	0.0	0.0	0.00107425451279
1	3351281	1.45124458422	0.0260869562626	6	0.0	0.0	0.0	1.65700912476e-05
1	3078373	1.45102122454	0.182608693838	42	0.0	0.0	0.0	0.000625312328339
1	24815320	1.45043910674	0.313043475151	72	0.0	0.0	0.0	0.00963222980499
1	22244845	1.45018864784	0.126086950302	29	0.0	0.0	0.0	7.164478302e-05
1	26772051	1.44973509442	0.352173924446	81	0.0	0.0	0.0	-1.19209289551e-07
1	26774278	1.44962000966	0.373913049698	86	0.0	0.0	0.0	0.000504016876221
1	15743727	1.44899039933	0.495652168989	114	0.0	0.0	0.0	0.0046215057373
1	21579182	1.44881437047	0.0565217398107	13	0.0	0.0	0.0	0.000603795051575
1	27413013	1.44865187889	0.243478253484	56	0.0	0.0	0.0	0.00173908472061
1	4774364	1.44864510834	0.286956518888	66	0.0	0.0	0.0	0.000761866569519
1	24767033	1.44850969608	0.152173906565	35	0.0	0.0	0.0	0.0151165127754
1	5902615	1.44843521836	0.0608695633709	14	0.0	0.0	0.0	5.2809715271e-05
1	20002402	1.44777165935	0.378260880709	87	0.0	0.0	0.0	0.000261247158051
1	8931566	1.44773103152	0.10000000149	23	0.0	0.0	0.0	0.014037668705
1	23286194	1.44769717483	0.082608692348	19	0.0	0.0	0.0	0.000592350959778
1	20924851	1.44739922989	0.0782608687878	18	0.0	0.0	0.0	0.000133991241455
1	11690094	1.44731797027	0.208695650101	48	0.0	0.0	0.0	0.000117182731628
1	2516397	1.44648501195	0.217391297221	50	0.0	0.0	0.0	0.000879108905792
1	29863393	1.44601770497	0.143478259444	33	0.0	0.0	0.0	0.0017117857933
1	7806895	1.44546909262	0.378260880709	87	0.0	0.0	0.0	0.00245916843414
1	24759985	1.44527266677	0.152173906565	35	0.0	0.0	0.0	0.0137888789177
1	18324036	1.44517106531	0.0956521704793	22	0.0	0.0	0.0	0.00159758329391
1	11606011	1.44483915827	0.465217381716	107	0.0	0.0	0.0	0.000700950622559
1	19311034	1.44477819426	0.152173906565	35	0.0	0.0	0.0	0.0122525691986
1	22963388	1.4446969082	0.221739128232	51	0.0	0.0	0.0	0.0228779911995
1	9736970	1.44468336045	0.208695650101	48	0.0	0.0	0.0	0.00108933448792
1	3624505	1.44466303877	0.20434781909	47	0.0	0.0	0.0	0.00282335281372
1	28295302	1.44454788163	0.134782612324	31	0.0	0.0	0.0	0.00403982400894
1	22613670	1.44443949693	0.426086962223	98	0.0	0.0	0.0	0.0154246091843
1	28901970	1.44437175575	0.365217387676	84	0.0	0.0	0.0	0.0139160752296
1	311769	1.44389077698	0.191304340959	44	0.0	0.0	0.0	0.00257730484009
1	27806921	1.44384335498	0.300000011921	69	0.0	0.0	0.0	0.000520050525665
1	7040777	1.44357236676	0.404347836971	93	0.0	0.0	0.0	0.00664240121841
1	22792007	1.4435588171	0.478260874748	110	0.0	0.0	0.0	0.000174939632416
1	23266255	1.44303036288	0.469565212727	108	0.0	0.0	0.0	0.000689506530762
1	1991639	1.44290840696	0.113043479621	26	0.0	0.0	0.0	0.000483870506287
1	9932715	1.44286775458	0.495652168989	114	0.0	0.0	0.0	0.0167096853256
1	5426133	1.44284065288	0.217391297221	50	0.0	0.0	0.0	0.0167096853256
1	29521725	1.44280000015	0.195652171969	45	0.0	0.0	0.0	2.43186950684e-05
1	9411361	1.44270514299	0.247826084495	57	0.0	0.0	0.0	0.000112295150757
1	24987598	1.44200723084	0.0347826071084	8	0.0	0.0	0.0	0.0272913575172
1	17819607	1.44198012623	0.0695652142167	16	0.0	0.0	0.0	0.000398576259613
1	24132940	1.44178361508	0.147826090455	34	0.0	0.0	0.0	0.00196999311447
1	25007249	1.44168196949	0.234782606363	54	0.0	0.0	0.0	0.00123333930969
1	12499178	1.44166164021	0.386956512928	89	0.0	0.0	0.0	0.000174939632416
1	8359396	1.44102463022	0.186956524849	43	0.0	0.0	0.0	0.000221908092499
1	25143712	1.44069255174	0.0478260852396	11	0.0	0.0	0.0	9.53674316406e-07
1	22631058	1.44059766964	0.330434769392	76	0.0	0.0	0.0	0.00145697593689
1	8729332	1.44016390861	0.0695652142167	16	0.0	0.0	0.0	0.0025759935379
1	22021536	1.44016390861	0.382608681917	88	0.0	0.0	0.0	0.00175249576569
1	7034043	1.44006902025	0.352173924446	81	0.0	0.0	0.0	0.00620520114899
1	3978064	1.439723346	0.130434781313	30	0.0	0.0	0.0	0.00199073553085
1	5651558	1.43962845241	0.0782608687878	18	0.0	0.0	0.0	0.00662225484848
1	497991	1.43950644472	0.239130437374	55	0.0	0.0	0.0	0.000112295150757
1	16677742	1.43938443517	0.113043479621	26	0.0	0.0	0.0	0.000985622406006
1	18083204	1.43907262453	0.5	115	0.0	0.0	0.0	0.000136017799377
1	28685723	1.43904550999	0.0739130452275	17	0.0	0.0	0.0	0.00911951065063
1	21155412	1.43893705089	0.469565212727	108	0.0	0.0	0.0	0.000398337841034
1	7770197	1.43825236889	0.143478259444	33	0.0	0.0	0.0	0.000258505344391
1	23336807	1.43766932607	0.0304347816855	7	0.0	0.0	0.0	0.00522327423096
1	21546282	1.43697097454	0.39565217495	91	0.0	0.0	0.0	0.000540673732758
1	21432176	1.43639461898	0.234782606363	54	0.0	0.0	0.0	0.00749576091766
1	19310411	1.43616406509	0.139130428433	32	0.0	0.0	0.0	0.00622099637985
1	20168572	1.43577753331	0.321739137173	74	0.0	0.0	0.0	0.00481790304184
1	5556531	1.4357029373	0.29565218091	68	0.0	0.0	0.0	0.000408709049225
1	17069337	1.43493659235	0.126086950302	29	0.0	0.0	0.0	0.000291526317596
1	9379734	1.43464495497	0.321739137173	74	0.0	0.0	0.0	0.00558072328568
1	8080738	1.43451608854	0.356521725655	82	0.0	0.0	0.0	0.0206035375595
1	21694034	1.43444826327	0.482608705759	111	0.0	0.0	0.0	0.00286841392517
1	16892843	1.43418373917	0.5	115	0.0	0.0	0.0	0.000878632068634
1	26795191	1.43413625955	0.460869550705	106	0.0	0.0	0.0	0.0121289491653
1	26795231	1.43413625955	0.460869550705	106	0.0	0.0	0.0	0.000334620475769
1	26795262	1.43413625955	0.460869550705	106	0.0	0.0	0.0	0.00151038169861
1	24084565	1.43406164815	0.082608692348	19	0.0	0.0	0.0	0.00961399078369
1	24359704	1.43393955526	0.182608693838	42	0.0	0.0	0.0	0.0340338945389
1	23924833	1.43374962926	0.0869565233588	20	0.0	0.0	0.0	0.00303322076797
1	12026940	1.43367501423	0.10434782505	24	0.0	0.0	0.0	0.00600749254227
1	20135840	1.43344438154	0.0217391308397	5	0.0	0.0	0.0	0.000702977180481
1	5873194	1.4334308147	0.334782600403	77	0.0	0.0	0.0	0.0160825252533
1	28697725	1.43284063483	0.252173900604	58	0.0	0.0	0.0	0.0138531327248
1	8961482	1.43279993115	0.321739137173	74	0.0	0.0	0.0	0.0103369355202
1	11479458	1.43279993115	0.343478262424	79	0.0	0.0	0.0	0.00756484270096
1	7450049	1.43259640964	0.30869564414	71	0.0	0.0	0.0	0.0138531327248
1	30089905	1.43237252994	0.169565215707	39	0.0	0.0	0.0	0.000169038772583
1	11644081	1.43218935095	0.421739131212	97	0.0	0.0	0.0	0.0114784240723
1	5459391	1.43199938308	0.0608695633709	14	0.0	0.0	0.0	0.00940597057343
1	5462117	1.43199938308	0.0608695633709	14	0.0	0.0	0.0	0.00181061029434
1	29448727	1.43195867509	0.0391304343939	9	0.0	0.0	0.0	0.00354754924774
1	9616397	1.43102233358	0.382608681917	88	0.0	0.0	0.0	0.00494062900543
1	1217580	1.43094090736	0.130434781313	30	0.0	0.0	0.0	1.18017196655e-05
1	24408060	1.43091376509	0.113043479621	26	0.0	0.0	0.0	3.79085540771e-05
1	12424523	1.43083912339	0.373913049698	86	0.0	0.0	0.0	0.00575280189514
1	2115427	1.43036411427	0.230434775352	53	0.0	0.0	0.0	0.00121110677719
1	10148825	1.43031661179	0.421739131212	97	0.0	0.0	0.0	0.00372624397278
1	22201371	1.43003159093	0.178260862827	41	0.0	0.0	0.0	0.0178393125534
1	21637743	1.42913574423	0.108695648611	25	0.0	0.0	0.0	0.00113892555237
1	21660360	1.42908144723	0.0869565233588	20	0.0	0.0	0.0	0.0114784240723
1	6436430	1.42899321381	0.130434781313	30	0.0	0.0	0.0	0.0117740035057
1	3060171	1.42885068082	0.286956518888	66	0.0	0.0	0.0	0.00624710321426
1	1370095	1.42879638186	0.278260856867	64	0.0	0.0	0.0	0.010822057724
1	23582117	1.42835518899	0.226086959243	52	0.0	0.0	0.0	0.00999248027802
1	3352360	1.4281515532	0.0217391308397	5	0.0	0.0	0.0	0.00687521696091
1	29641441	1.42801579309	0.10434782505	24	0.0	0.0	0.0	0.00107151269913
1	27412081	1.4279682765	0.230434775352	53	0.0	0.0	0.0	0.00394368171692
1	19482977	1.42758134505	0.430434793234	99	0.0	0.0	0.0	0.00402623414993
1	24207580	1.42732338021	0.117391303182	27	0.0	0.0	0.0	0.00321817398071
1	7265827	1.4272487046	0.221739128232	51	0.0	0.0	0.0	0.0102297067642
1	25198553	1.42697036203	0.156521737576	36	0.0	0.0	0.0	2.14576721191e-06
1	17419468	1.42645438395	0.0434782616794	10	0.0	0.0	0.0	0.00539571046829
1	6416656	1.42638648958	0.173913046718	40	0.0	0.0	0.0	0.00102436542511
1	29788021	1.42638648958	0.356521725655	82	0.0	0.0	0.0	0.00101405382156
1	26125463	1.42591800251	0.139130428433	32	0.0	0.0	0.0	0.00945848226547
1	4404733	1.42561924258	0.082608692348	19	0.0	0.0	0.0	0.0154296755791
1	7628527	1.42534763281	0.160869568586	37	0.0	0.0	0.0	0.00219184160233
1	17834431	1.4249945261	0.282608687878	65	0.0	0.0	0.0	0.0107171535492
1	18333874	1.42479759432	0.10434782505	24	0.0	0.0	0.0	0.0131838917732
1	21941026	1.4242067694	0.391304343939	90	0.0	0.0	0.0	0.0131838917732
1	1206179	1.42364306747	0.360869556665	83	0.0	0.0	0.0	0.000455439090729
1	13128291	1.42350722963	0.20434781909	47	0.0	0.0	0.0	0.000216662883759
1	8510601	1.42325592344	0.0347826071084	8	0.0	0.0	0.0	0.0131838917732
1	8026162	1.423147248	0.234782606363	54	0.0	0.0	0.0	0.00473910570145
1	1323367	1.42304536341	0.213043481112	49	0.0	0.0	0.0	0.0131838917732
1	19126810	1.4228551753	0.130434781313	30	0.0	0.0	0.0	0.00183433294296
1	19130733	1.4228551753	0.130434781313	30	0.0	0.0	0.0	0.00447362661362
1	19140836	1.4228551753	0.130434781313	30	0.0	0.0	0.0	0.014900624752
1	22963172	1.42242044233	0.191304340959	44	0.0	0.0	0.0	9.53674316406e-06
1	2908159	1.42128594752	0.278260856867	64	0.0	0.0	0.0	0.0164279341698
1	12170852	1.42100739375	0.0695652142167	16	0.0	0.0	0.0	0.000751316547394
1	24415658	1.4208783045	0.0391304343939	9	0.0	0.0	0.0	3.07559967041e-05
1	12122584	1.42033474746	0.0608695633709	14	0.0	0.0	0.0	0.01196205616
1	5474305	1.42022603153	0.130434781313	30	0.0	0.0	0.0	0.00996595621109
1	7272649	1.42014449358	0.186956524849	43	0.0	0.0	0.0	0.00241219997406
1	12248907	1.41997462014	0.082608692348	19	0.0	0.0	0.0	0.00126880407333
1	20697610	1.41989987466	0.300000011921	69	0.0	0.0	0.0	0.0114915966988
1	22371073	1.4195872949	0.5	115	0.0	0.0	0.0	2.58684158325e-05
1	4727066	1.41917276769	0.313043475151	72	0.0	0.0	0.0	0.00563079118729
1	25006124	1.4190708314	0.260869562626	60	0.0	0.0	0.0	6.15119934082e-05
1	30093693	1.41893491429	0.217391297221	50	0.0	0.0	0.0	0.00270634889603
1	30325115	1.41892132245	0.317391306162	73	0.0	0.0	0.0	0.00272011756897
1	21461959	1.41881938288	0.243478253484	56	0.0	0.0	0.0	0.00400787591934
1	22895576	1.41864948065	0.173913046718	40	0.0	0.0	0.0	0.00579130649567
1	26926645	1.41856792626	0.256521731615	59	0.0	0.0	0.0	0.00720155239105
1	7933107	1.41843879675	0.113043479621	26	0.0	0.0	0.0	0.00402742624283
1	6165707	1.41827568273	0.40000000596	92	0.0	0.0	0.0	0.0100201368332
1	27422279	1.41781350784	0.186956524849	43	0.0	0.0	0.0	0.00652700662613
1	3009858	1.41779311714	0.273913055658	63	0.0	0.0	0.0	0.00315183401108
1	20023243	1.41746685872	0.165217384696	38	0.0	0.0	0.0	0.0001540184021
1	5363634	1.41742607545	0.365217387676	84	0.0	0.0	0.0	0.00304627418518
1	26122737	1.41716777651	0.269565224648	62	0.0	0.0	0.0	5.81741333008e-05
1	25571712	1.41663075921	0.108695648611	25	0.0	0.0	0.0	0.000447452068329
1	9523661	1.4165627797	0.421739131212	97	0.0	0.0	0.0	0.000889122486115
1	11460141	1.41629765395	0.221739128232	51	0.0	0.0	0.0	0.000133037567139
1	3643766	1.41592374332	0.239130437374	55	0.0	0.0	0.0	0.0112869739532
1	25520486	1.41590334767	0.217391297221	50	0.0	0.0	0.0	0.000401556491852
1	30074009	1.41590334767	0.239130437374	55	0.0	0.0	0.0	0.000274956226349
1	81496	1.41565859581	0.217391297221	50	0.0	0.0	0.0	0.00171571969986
1	16970243	1.41548182579	0.178260862827	41	0.0	0.0	0.0	0.000908851623535
1	9523158	1.41535264516	0.426086962223	98	0.0	0.0	0.0	0.000373721122742
1	22902143	1.41492429405	0.0782608687878	18	0.0	0.0	0.0	9.2625617981e-05
1	27415858	1.41480190368	0.365217387676	84	0.0	0.0	0.0	2.03847885132e-05
1	11158759	1.41430552302	0.265217393637	61	0.0	0.0	0.0	0.0035360455513
1	29780387	1.41430552302	0.10434782505	24	0.0	0.0	0.0	0.00410568714142
1	19963816	1.41429872306	0.460869550705	106	0.0	0.0	0.0	0.00097668170929
1	17808817	1.4136527002	0.217391297221	50	0.0	0.0	0.0	0.00213265419006
1	24983925	1.41346228321	0.369565218687	85	0.0	0.0	0.0	0.00454050302505
1	5744619	1.41320385268	0.173913046718	40	0.0	0.0	0.0	0.0065798163414
1	3021292	1.41310183827	0.10000000149	23	0.0	0.0	0.0	0.00444799661636
1	19966347	1.41310183827	0.460869550705	106	0.0	0.0	0.0	0.00187927484512
1	29520041	1.41290460659	0.20000000298	46	0.0	0.0	0.0	0.00208193063736
1	1589456	1.41289100422	0.126086950302	29	0.0	0.0	0.0	0.000462651252747
1	20682824	1.41199999711	0.347826093435	80	0.0	0.0	0.0	0.00110512971878
1	11421794	1.41131296753	0.165217384696	38	0.0	0.0	0.0	0.000129461288452
1	8014921	1.41124494149	0.10434782505	24	0.0	0.0	0.0	0.00151014328003
1	25253671	1.41108167654	0.156521737576	36	0.0	0.0	0.0	0.00042051076889
1	16552747	1.41107487376	0.330434769392	76	0.0	0.0	0.0	0.000371336936951
1	25022888	1.41103405695	0.430434793234	99	0.0	0.0	0.0	0.000171184539795
1	26290553	1.41092521107	0.0173913035542	4	0.0	0.0	0.0	0.00187927484512
1	5126940	1.41008840729	0.30869564414	71	0.0	0.0	0.0	0.000813663005829
1	26926899	1.40997954811	0.282608687878	65	0.0	0.0	0.0	0.00580322742462
1	12356934	1.40997274436	0.0304347816855	7	0.0	0.0	0.0	4.17232513428e-06
1	9673554	1.40961213709	0.334782600403	77	0.0	0.0	0.0	0.00119352340698
1	29326065	1.40941481655	0.134782612324	31	0.0	0.0	0.0	0.000962257385254
1	21854297	1.40919027327	0.20434781909	47	0.0	0.0	0.0	2.89678573608e-05
1	4031711	1.40909501051	0.278260856867	64	0.0	0.0	0.0	0.000114560127258
1	23720977	1.40899974657	0.300000011921	69	0.0	0.0	0.0	0.000499367713928
1	29979409	1.40880921518	0.482608705759	111	0.0	0.0	0.0	0.000821530818939
1	6230825	1.40863228897	0.165217384696	38	0.0	0.0	0.0	0.000559985637665
1	28358138	1.40846216379	0.413043469191	95	0.0	0.0	0.0	0.00187927484512
1	28679405	1.40844855362	0.439130425453	101	0.0	0.0	0.0	5.30481338501e-05
1	11927314	1.40789732132	0.113043479621	26	0.0	0.0	0.0	0.000225126743317
1	12346346	1.40780884827	0.373913049698	86	0.0	0.0	0.0	0.00284385681152
1	20700224	1.40762509331	0.382608681917	88	0.0	0.0	0.0	0.00266009569168
1	16628208	1.40695128769	0.178260862827	41	0.0	0.0	0.0	0.0014955997467
1	23375765	1.406787932	0.260869562626	60	0.0	0.0	0.0	0.000225126743317
1	5128982	1.40667221963	0.147826090455	34	0.0	0.0	0.0	0.000768423080444
1	12974080	1.40532438279	0.478260874748	110	0.0	0.0	0.0	0.000892460346222
1	23699811	1.40524949605	0.300000011921	69	0.0	0.0	0.0	0.0021613240242
1	9537952	1.40508610426	0.10434782505	24	0.0	0.0	0.0	1.57356262207e-05
1	4608098	1.40505206387	0.0782608687878	18	0.0	0.0	0.0	0.000791966915131
1	12103043	1.40478654363	0.0391304343939	9	0.0	0.0	0.0	0.00010621547699
1	3741903	1.40470484326	0.369565218687	85	0.0	0.0	0.0	5.96046447754e-06
1	17092532	1.40456186551	0.20434781909	47	0.0	0.0	0.0	0.0133129358292
1	29467509	1.40420781392	0.143478259444	33	0.0	0.0	0.0	0.000754714012146
1	13413749	1.404023973	0.169565215707	39	0.0	0.0	0.0	-3.57627868652e-07
1	28263323	1.40384693686	0.278260856867	64	0.0	0.0	0.0	0.00106137990952
1	13957399	1.40339070952	0.478260874748	110	0.0	0.0	0.0	0.00314295291901
1	21252913	1.40267567183	0.160869568586	37	0.0	0.0	0.0	0.00763934850693
1	16156048	1.40262119004	0.347826093435	80	0.0	0.0	0.0	0.00396472215652
1	16742067	1.40243050071	0.0478260852396	11	0.0	0.0	0.0	0.00251471996307
1	17085339	1.40185840428	0.082608692348	19	0.0	0.0	0.0	0.000123262405396
1	17087990	1.40185840428	0.082608692348	19	0.0	0.0	0.0	-3.57627868652e-07
1	7034557	1.40159277357	0.360869556665	83	0.0	0.0	0.0	0.000267088413239
1	17833034	1.40157234005	0.300000011921	69	0.0	0.0	0.0	0.000145316123962
1	12443993	1.40152466164	0.0130434781313	3	0.0	0.0	0.0	0.000100493431091
1	5821963	1.40138843598	0.117391303182	27	0.0	0.0	0.0	0.000109910964966
1	18842175	1.40129307657	0.213043481112	49	0.0	0.0	0.0	0.0012412071228
1	6300821	1.4009593093	0.282608687878	65	0.0	0.0	0.0	0.000100493431091
1	3624432	1.40072770714	0.321739137173	74	0.0	0.0	0.0	0.000702857971191
1	12358232	1.4002236076	0.0695652142167	16	0.0	0.0	0.0	0.000109910964966
1	23193819	1.40014867105	0.386956512928	89	0.0	0.0	0.0	-3.57627868652e-07
1	18872644	1.39989660636	0.386956512928	89	0.0	0.0	0.0	0.00115704536438
1	10412535	1.39976035172	0.0869565233588	20	0.0	0.0	0.0	0.000688076019287
1	22594375	1.39949464818	0.269565224648	62	0.0	0.0	0.0	0.000450789928436
1	8846085	1.39937201266	0.286956518888	66	0.0	0.0	0.0	0.000991761684418
1	21410324	1.39937201266	0.486956506968	112	0.0	0.0	0.0	0.000569880008698
1	10054451	1.39910629561	0.226086959243	52	0.0	0.0	0.0	0.00734555721283
1	21438703	1.39901772121	0.169565215707	39	0.0	0.0	0.0	0.0112580657005
1	24816387	1.39798200582	0.321739137173	74	0.0	0.0	0.0	-2.38418579102e-07
1	6168502	1.39793430502	0.40000000596	92	0.0	0.0	0.0	0.0217255949974
1	8510869	1.39653722053	0.108695648611	25	0.0	0.0	0.0	1.52587890625e-05
1	26910645	1.3963531952	0.491304337978	113	0.0	0.0	0.0	0.00745183229446
1	19482604	1.3962100613	0.0608695633709	14	0.0	0.0	0.0	0.000189483165741
1	1127110	1.3961282693	0.191304340959	44	0.0	0.0	0.0	9.96589660645e-05
1	18093735	1.39601239579	0.443478256464	102	0.0	0.0	0.0	0.000549137592316
1	11932183	1.39578745982	0.40869563818	94	0.0	0.0	0.0	0.00040203332901
1	23387113	1.39562386585	0.226086959243	52	0.0	0.0	0.0	0.000159025192261
1	7335508	1.39552161784	0.0217391308397	5	0.0	0.0	0.0	0.00614655017853
1	8848002	1.39525576656	0.130434781313	30	0.0	0.0	0.0	0.000148415565491
1	4644549	1.39510579507	0.404347836971	93	0.0	0.0	0.0	0.00614655017853
1	12134943	1.39484674645	0.10000000149	23	0.0	0.0	0.0	0.00351846218109
1	8016971	1.39446497449	0.160869568586	37	0.0	0.0	0.0	0.00777566432953
1	28291374	1.39433544036	0.178260862827	41	0.0	0.0	0.0	0.00614655017853
1	16250129	1.39428771671	0.20434781909	47	0.0	0.0	0.0	0.0294260978699
1	5459348	1.39409000122	0.0652173906565	15	0.0	0.0	0.0	0.00614655017853
1	13403748	1.3938581903	0.360869556665	83	0.0	0.0	0.0	0.0120343565941
1	7766221	1.39344909495	0.173913046718	40	0.0	0.0	0.0	6.98566436768e-05
1	495164	1.39265811472	0.247826084495	57	0.0	0.0	0.0	0.00677400827408
1	22981140	1.39252854975	0.273913055658	63	0.0	0.0	0.0	0.00294315814972
1	1119000	1.3916965535	0.0913043469191	21	0.0	0.0	0.0	0.00384044647217
1	17548732	1.39150559065	0.121739126742	28	0.0	0.0	0.0	0.0030934214592
1	26574328	1.39136918567	0.134782612324	31	0.0	0.0	0.0	0.00859487056732
1	11614561	1.39129416188	0.186956524849	43	0.0	0.0	0.0	0.000160217285156
1	26816964	1.39097359731	0.486956506968	112	0.0	0.0	0.0	0.00336617231369
1	2218099	1.39095995597	0.165217384696	38	0.0	0.0	0.0	0.00788325071335
1	13692544	1.39094631459	0.147826090455	34	0.0	0.0	0.0	0.00788325071335
1	29804862	1.39074169108	0.139130428433	32	0.0	0.0	0.0	0.00168299674988
1	17851962	1.39053706203	0.313043475151	72	0.0	0.0	0.0	0.0254138708115
1	28988369	1.39040063958	0.208695650101	48	0.0	0.0	0.0	0.00788325071335
1	5619123	1.39035289115	0.334782600403	77	0.0	0.0	0.0	0.0253692269325
1	6430490	1.39024375073	0.286956518888	66	0.0	0.0	0.0	0.00788325071335
1	24386132	1.38981399503	0.226086959243	52	0.0	0.0	0.0	0.0234783291817
1	12279435	1.3894797237	0.139130428433	32	0.0	0.0	0.0	0.00788325071335
1	8689136	1.38869515126	0.465217381716	107	0.0	0.0	0.0	0.00298273563385
1	18716339	1.38823801493	0.221739128232	51	0.0	0.0	0.0	0.00499141216278
1	19810086	1.38777402735	0.0739130452275	17	0.0	0.0	0.0	0.00614655017853
1	20252188	1.38754202286	0.0782608687878	18	0.0	0.0	0.0	0.00138735771179
1	20252680	1.38754202286	0.0782608687878	18	0.0	0.0	0.0	0.00788325071335
1	8342353	1.38743966566	0.169565215707	39	0.0	0.0	0.0	0.00788325071335
1	5830284	1.38660710882	0.0478260852396	11	0.0	0.0	0.0	0.00788325071335
1	17846581	1.38657981032	0.352173924446	81	0.0	0.0	0.0	0.00988405942917
1	17354336	1.38623174572	0.20434781909	47	0.0	0.0	0.0	0.00788325071335
1	21852319	1.38608842033	0.243478253484	56	0.0	0.0	0.0	0.00788325071335
1	11153097	1.38569938049	0.486956506968	112	0.0	0.0	0.0	0.0215299129486
1	23701667	1.38526253985	0.126086950302	29	0.0	0.0	0.0	0.0176951885223
1	23106307	1.38490758814	0.386956512928	89	0.0	0.0	0.0	0.009117603302
1	12346641	1.38465501614	0.378260880709	87	0.0	0.0	0.0	0.00275105237961
1	8341612	1.3843887824	0.382608681917	88	0.0	0.0	0.0	0.0119308829308
1	7426352	1.38430686243	0.160869568586	37	0.0	0.0	0.0	0.000576853752136
1	6698169	1.38416350033	0.247826084495	57	0.0	0.0	0.0	0.0112124085426
1	25443364	1.38407475099	0.0434782616794	10	0.0	0.0	0.0	0.000478863716125
1	25189396	1.38401330852	0.121739126742	28	0.0	0.0	0.0	0.0112124085426
1	1840160	1.3839791736	0.139130428433	32	0.0	0.0	0.0	2.09808349609e-05
1	3593741	1.38386994081	0.117391303182	27	0.0	0.0	0.0	0.00294899940491
1	3598718	1.38386994081	0.117391303182	27	0.0	0.0	0.0	0.0112124085426
1	16316262	1.38333740821	0.434782594442	100	0.0	0.0	0.0	0.00523668527603
1	28897128	1.38233368626	0.360869556665	83	0.0	0.0	0.0	0.0112124085426
1	29421391	1.38215614322	0.186956524849	43	0.0	0.0	0.0	0.00173443555832
1	21458817	1.38173958341	0.421739131212	97	0.0	0.0	0.0	0.0168241262436
1	25526268	1.3813708062	0.130434781313	30	0.0	0.0	0.0	0.0112124085426
1	2073665	1.38117275168	0.252173900604	58	0.0	0.0	0.0	0.00838214159012
1	16552429	1.38102249993	0.482608705759	111	0.0	0.0	0.0	0.00776040554047
1	11092356	1.38101567023	0.460869550705	106	0.0	0.0	0.0	0.00112825632095
1	16549736	1.37971791461	0.360869556665	83	0.0	0.0	0.0	0.00265252590179
1	11444260	1.37947199867	0.304347813129	70	0.0	0.0	0.0	0.00298273563385
1	17116318	1.37898014249	0.147826090455	34	0.0	0.0	0.0	0.00513982772827
1	5332630	1.37891865819	0.134782612324	31	0.0	0.0	0.0	0.00206851959229
1	3605769	1.37881618323	0.178260862827	41	0.0	0.0	0.0	0.0217147469521
1	8931635	1.37862489287	0.391304343939	90	0.0	0.0	0.0	0.00368142127991
1	23315128	1.37824229743	0.121739126742	28	0.0	0.0	0.0	0.015730381012
1	426998	1.37811931615	0.291304349899	67	0.0	0.0	0.0	0.0109287500381
1	26312326	1.37775036015	0.321739137173	74	0.0	0.0	0.0	0.0156004428864
1	1241557	1.37757954101	0.160869568586	37	0.0	0.0	0.0	0.0223568677902
1	22384477	1.3771968919	0.082608692348	19	0.0	0.0	0.0	0.0152615308762
1	24908629	1.37660921391	0.165217384696	38	0.0	0.0	0.0	0.0152615308762
1	27371479	1.37660921391	0.20000000298	46	0.0	0.0	0.0	0.0152615308762
1	13035054	1.37630168949	0.417391300201	96	0.0	0.0	0.0	0.0152615308762
1	26472685	1.3761308371	0.265217393637	61	0.0	0.0	0.0	0.0169787406921
1	27777249	1.37611033455	0.391304343939	90	0.0	0.0	0.0	0.000435531139374
1	11967871	1.37578912054	0.0956521704793	22	0.0	0.0	0.0	0.0106475353241
1	21241937	1.37578912054	0.130434781313	30	0.0	0.0	0.0	0.0210427641869
1	7617920	1.37546105786	0.121739126742	28	0.0	0.0	0.0	0.00382006168365
1	4736766	1.37521500135	0.0608695633709	14	0.0	0.0	0.0	0.0130059123039
1	8163073	1.3751124754	0.0173913035542	4	0.0	0.0	0.0	0.0182639956474
1	9173001	1.37503728881	0.156521737576	36	0.0	0.0	0.0	0.00358778238297
1	25828081	1.37453146828	0.130434781313	30	0.0	0.0	0.0	0.0103234648705
1	20702915	1.37446311151	0.373913049698	86	0.0	0.0	0.0	0.00916188955307
1	5121017	1.37438108256	0.134782612324	31	0.0	0.0	0.0	0.00999587774277
1	13406683	1.37406662984	0.152173906565	35	0.0	0.0	0.0	0.0179622173309
1	1122091	1.37376583651	0.0956521704793	22	0.0	0.0	0.0	0.0202109217644
1	23108191	1.3737043091	0.391304343939	90	0.0	0.0	0.0	0.0159471035004
1	22511187	1.37347870422	0.243478253484	56	0.0	0.0	0.0	0.0161504745483
1	23283854	1.3732599293	0.304347813129	70	0.0	0.0	0.0	0.0093144774437
1	21234054	1.37267877705	0.126086950302	29	0.0	0.0	0.0	7.62939453125e-06
1	24902667	1.37256937859	0.473913043737	109	0.0	0.0	0.0	0.0183386802673
1	15880368	1.37248049115	0.339130431414	78	0.0	0.0	0.0	0.00793778896332
1	27284883	1.37218647124	0.243478253484	56	0.0	0.0	0.0	0.000479102134705
1	7670864	1.37183089669	0.321739137173	74	0.0	0.0	0.0	0.0248332023621
1	10731172	1.3714616281	0.0695652142167	16	0.0	0.0	0.0	0.000247538089752
1	21413000	1.37140692007	0.326086968184	75	0.0	0.0	0.0	0.00286281108856
1	12331600	1.37133169588	0.426086962223	98	0.0	0.0	0.0	1.25169754028e-05
1	5457023	1.37127014824	0.321739137173	74	0.0	0.0	0.0	0.00327581167221
1	24405517	1.37026479761	0.430434793234	99	0.0	0.0	0.0	0.00150609016418
1	5459111	1.37025111843	0.30869564414	71	0.0	0.0	0.0	0.00304317474365
1	22820573	1.37013484435	0.443478256464	102	0.0	0.0	0.0	0.00488030910492
1	17082497	1.36934139587	0.10000000149	23	0.0	0.0	0.0	0.00896453857422
1	5456972	1.36933455542	0.195652171969	45	0.0	0.0	0.0	0.00846493244171
1	6172489	1.36916354226	0.291304349899	67	0.0	0.0	0.0	0.00445622205734
1	17202862	1.36857522671	0.0782608687878	18	0.0	0.0	0.0	0.0
1	23628560	1.36854102087	0.40000000596	92	0.0	0.0	0.0	0.0137892365456
1	30283193	1.36847260872	0.417391300201	96	0.0	0.0	0.0	0.00358754396439
1	26117410	1.36840419593	0.169565215707	39	0.0	0.0	0.0	0.0055296421051
1	7514142	1.36755582462	0.173913046718	40	0.0	0.0	0.0	0.00589299201965
1	1369906	1.3674668768	0.273913055658	63	0.0	0.0	0.0	0.00304734706879
1	83219	1.36707001961	0.0304347816855	7	0.0	0.0	0.0	0.00331169366837
1	25579986	1.3670563345	0.152173906565	35	0.0	0.0	0.0	0.00211733579636
1	10470125	1.36692632466	0.147826090455	34	0.0	0.0	0.0	0.0152006149292
1	27853155	1.36669366974	0.0521739125252	12	0.0	0.0	0.0	0.00210297107697
1	7223992	1.36656365349	0.252173900604	58	0.0	0.0	0.0	0.00187355279922
1	946287	1.36645416434	0.208695650101	48	0.0	0.0	0.0	6.09159469604e-05
1	11653614	1.36599566082	0.260869562626	60	0.0	0.0	0.0	0.0037654042244
1	1237495	1.36582457009	0.495652168989	114	0.0	0.0	0.0	0.0173996090889
1	21433714	1.36572875754	0.230434775352	53	0.0	0.0	0.0	0.00200110673904
1	19973483	1.36555766059	0.373913049698	86	0.0	0.0	0.0	0.000757813453674
1	4134085	1.36527020874	0.152173906565	35	0.0	0.0	0.0	0.00014317035675
1	19488245	1.36510594549	0.20000000298	46	0.0	0.0	0.0	0.00935578346252
1	19488275	1.36454468498	0.20434781909	47	0.0	0.0	0.0	0.00743025541306
1	26795100	1.36409975284	0.495652168989	114	0.0	0.0	0.0	0.00299781560898
1	17306032	1.36366848516	0.260869562626	60	0.0	0.0	0.0	0.00126832723618
1	16582260	1.36277164092	0.0260869562626	6	0.0	0.0	0.0	0.0208395123482
1	16942386	1.36275794779	0.186956524849	43	0.0	0.0	0.0	2.02655792236e-06
1	19887249	1.36262786178	0.20434781909	47	0.0	0.0	0.0	5.35249710083e-05
1	5389670	1.36214857758	0.243478253484	56	0.0	0.0	0.0	0.00297170877457
1	9183469	1.36184044972	0.213043481112	49	0.0	0.0	0.0	2.02655792236e-06
1	18571099	1.36172404249	0.0347826071084	8	0.0	0.0	0.0	0.0
1	24158317	1.36149122246	0.169565215707	39	0.0	0.0	0.0	0.00475174188614
1	6050714	1.36142274457	0.0391304343939	9	0.0	0.0	0.0	0.00333601236343
1	27404710	1.36116252273	0.20434781909	47	0.0	0.0	0.0	0.00373101234436
1	16687788	1.3609913191	0.0478260852396	11	0.0	0.0	0.0	0.000271737575531
1	22384054	1.36073793036	0.334782600403	77	0.0	0.0	0.0	0.00119590759277
1	4377613	1.36065574834	0.0565217398107	13	0.0	0.0	0.0	0.00155019760132
1	5905115	1.3606488998	0.0869565233588	20	0.0	0.0	0.0	0.00199753046036
1	26209874	1.36051192758	0.269565224648	62	0.0	0.0	0.0	0.0072026848793
1	28887220	1.35995716382	0.0391304343939	9	0.0	0.0	0.0	5.96046447754e-06
1	6514257	1.35955305009	0.0434782616794	10	0.0	0.0	0.0	0.00620412826538
1	10611275	1.35949140365	0.434782594442	100	0.0	0.0	0.0	0.00064343214035
1	26122313	1.35947085472	0.39565217495	91	0.0	0.0	0.0	0.0172112584114
1	5879909	1.35938865843	0.0869565233588	20	0.0	0.0	0.0	5.84125518799e-06
1	17116551	1.35925166255	0.173913046718	40	0.0	0.0	0.0	0.00342458486557
1	4847842	1.35889546122	0.230434775352	53	0.0	0.0	0.0	0.00287693738937
1	11424141	1.35865570052	0.0565217398107	13	0.0	0.0	0.0	0.00036895275116
1	24806950	1.35851869086	0.413043469191	95	0.0	0.0	0.0	0.0137500762939
1	23845199	1.35843648383	0.0565217398107	13	0.0	0.0	0.0	0.00045919418335
1	24813272	1.35840908128	0.29565218091	68	0.0	0.0	0.0	1.59740447998e-05
1	5125442	1.35835427587	0.0956521704793	22	0.0	0.0	0.0	5.44786453247e-05
1	1319112	1.35800488169	0.195652171969	45	0.0	0.0	0.0	0.000712454319
1	4507555	1.35791581774	0.0434782616794	10	0.0	0.0	0.0	0.00197434425354
1	1095491	1.35787471094	0.195652171969	45	0.0	0.0	0.0	0.000462174415588
1	22517878	1.35764861937	0.0913043469191	21	0.0	0.0	0.0	0.000343799591064
1	3992968	1.35671677388	0.278260856867	64	0.0	0.0	0.0	0.013384103775
1	2235245	1.35655231816	0.426086962223	98	0.0	0.0	0.0	0.00672519207001
1	7678536	1.35649749876	0.0782608687878	18	0.0	0.0	0.0	0.000641047954559
1	8634212	1.3558327806	0.260869562626	60	0.0	0.0	0.0	0.0131186246872
1	24581238	1.35568201132	0.0608695633709	14	0.0	0.0	0.0	0.00328826904297
1	20075155	1.35537360985	0.430434793234	99	0.0	0.0	0.0	0.00229519605637
1	25149920	1.35506519526	0.0478260852396	11	0.0	0.0	0.0	0.00151604413986
1	26717842	1.35496238749	0.282608687878	65	0.0	0.0	0.0	0.00289708375931
1	17081948	1.35444147236	0.0782608687878	18	0.0	0.0	0.0	0.00382518768311
1	20706598	1.35431123773	0.373913049698	86	0.0	0.0	0.0	0.00218319892883
1	27691937	1.35429752869	0.339130431414	78	0.0	0.0	0.0	0.0408018231392
1	9728803	1.35426325596	0.373913049698	86	0.0	0.0	0.0	0.000546991825104
1	26932955	1.35388624528	0.10000000149	23	0.0	0.0	0.0	0.00125998258591
1	23108328	1.3538656805	0.386956512928	89	0.0	0.0	0.0	0.00356817245483
1	23108385	1.3538656805	0.386956512928	89	0.0	0.0	0.0	0.000876724720001
1	12858079	1.35357091219	0.0434782616794	10	0.0	0.0	0.0	0.000876724720001
1	19786585	1.35355720175	0.0391304343939	9	0.0	0.0	0.0	0.000876724720001
1	29580163	1.35325556537	0.356521725655	82	0.0	0.0	0.0	0.000511527061462
1	21760724	1.35284422277	0.486956506968	112	0.0	0.0	0.0	0.000876724720001
1	1378886	1.3528167991	0.439130425453	101	0.0	0.0	0.0	0.000876724720001
1	3356534	1.35126719267	0.139130428433	32	0.0	0.0	0.0	0.00146007537842
1	6182318	1.35099974907	0.300000011921	69	0.0	0.0	0.0	0.00925266742706
1	22598698	1.3509723184	0.386956512928	89	0.0	0.0	0.0	1.66893005371e-06
1	7705288	1.35096546072	0.482608705759	111	0.0	0.0	0.0	2.00271606445e-05
1	164375	1.35091745674	0.234782606363	54	0.0	0.0	0.0	0.00296247005463
1	3779875	1.35073915348	0.156521737576	36	0.0	0.0	0.0	0.0139780640602
1	7022794	1.34989558212	0.0956521704793	22	0.0	0.0	0.0	0.00227135419846
1	20699614	1.34951834348	0.30869564414	71	0.0	0.0	0.0	0.00196832418442
1	13674925	1.34934000561	0.186956524849	43	0.0	0.0	0.0	0.000516653060913
1	572773	1.34927827224	0.265217393637	61	0.0	0.0	0.0	0.015365421772
1	341924	1.34884612385	0.413043469191	95	0.0	0.0	0.0	0.00106328725815
1	14976391	1.34883926414	0.452173918486	104	0.0	0.0	0.0	0.00342458486557
1	23715612	1.34873636774	0.256521731615	59	0.0	0.0	0.0	0.000190556049347
1	20139208	1.34863346987	0.0173913035542	4	0.0	0.0	0.0	0.00297337770462
1	23958888	1.34863346987	0.0173913035542	4	0.0	0.0	0.0	0.00113135576248
1	9669731	1.34857173045	0.317391306162	73	0.0	0.0	0.0	5.40018081665e-05
1	18250388	1.34837964885	0.156521737576	36	0.0	0.0	0.0	0.00076687335968
1	10030436	1.34794744649	0.0913043469191	21	0.0	0.0	0.0	0.0124211907387
1	23846693	1.34743974705	0.260869562626	60	0.0	0.0	0.0	0.0059649348259
1	24084187	1.34685653452	0.082608692348	19	0.0	0.0	0.0	0.00134062767029
1	9748886	1.34623210154	0.082608692348	19	0.0	0.0	0.0	0.0027197599411
1	8363141	1.34617034148	0.369565218687	85	0.0	0.0	0.0	0.00755941867828
1	17096411	1.34602623261	0.317391306162	73	0.0	0.0	0.0	0.00113135576248
1	21326326	1.3460125078	0.478260874748	110	0.0	0.0	0.0	0.00181770324707
1	29547112	1.34588898337	0.0956521704793	22	0.0	0.0	0.0	6.67572021484e-06
1	22587119	1.3457311435	0.10000000149	23	0.0	0.0	0.0	0.00399136543274
1	22711988	1.34543604225	0.117391303182	27	0.0	0.0	0.0	0.0201814174652
1	3079011	1.34479089489	0.191304340959	44	0.0	0.0	0.0	0.00170749425888
1	17117182	1.34472225878	0.147826090455	34	0.0	0.0	0.0	0.00369191169739
1	13201525	1.344653622	0.121739126742	28	0.0	0.0	0.0	0.00286674499512
1	7164171	1.34455752941	0.347826093435	80	0.0	0.0	0.0	0.000424206256866
1	19145603	1.34369950271	0.469565212727	108	0.0	0.0	0.0	0.00170749425888
1	18011498	1.3435347498	0.334782600403	77	0.0	0.0	0.0	0.00177472829819
1	19740946	1.3435347498	0.0434782616794	10	0.0	0.0	0.0	0.00708413124084
1	19745745	1.3435347498	0.0434782616794	10	0.0	0.0	0.0	0.00170749425888
1	27966997	1.34335626321	0.300000011921	69	0.0	0.0	0.0	0.00148063898087
1	8854280	1.34332193836	0.121739126742	28	0.0	0.0	0.0	0.00170749425888
1	14145032	1.34327388328	0.473913043737	109	0.0	0.0	0.0	0.000115394592285
1	11214428	1.34246376341	0.0956521704793	22	0.0	0.0	0.0	0.00247293710709
1	24222735	1.3424088367	0.217391297221	50	0.0	0.0	0.0	0.000557601451874
1	7692322	1.34182521436	0.182608693838	42	0.0	0.0	0.0	0.00697374343872
1	23315466	1.34171535071	0.126086950302	29	0.0	0.0	0.0	0.00372189283371
1	8472638	1.34132394768	0.343478262424	79	0.0	0.0	0.0	0.00622594356537
1	5031667	1.34061662106	0.117391303182	27	0.0	0.0	0.0	0.00196009874344
1	22630588	1.3403831192	0.191304340959	44	0.0	0.0	0.0	0.00342458486557
1	1143993	1.34025262953	0.130434781313	30	0.0	0.0	0.0	0.0269591212273
1	4643103	1.34022515772	0.413043469191	95	0.0	0.0	0.0	0.00186592340469
1	21605482	1.34021828975	0.452173918486	104	0.0	0.0	0.0	0.00208204984665
1	13500809	1.34020455379	0.169565215707	39	0.0	0.0	0.0	0.0054874420166
1	10497923	1.34014960969	0.304347813129	70	0.0	0.0	0.0	0.00043135881424
1	8435789	1.3398680145	0.186956524849	43	0.0	0.0	0.0	0.00272244215012
1	10570902	1.33923610185	0.186956524849	43	0.0	0.0	0.0	0.00128495693207
1	28100413	1.3388445626	0.40869563818	94	0.0	0.0	0.0	0.00341057777405
1	5088168	1.33843239272	0.0695652142167	16	0.0	0.0	0.0	0.00466507673264
1	13130880	1.33841865332	0.256521731615	59	0.0	0.0	0.0	2.74181365967e-06
1	16799999	1.33801332886	0.082608692348	19	0.0	0.0	0.0	0.00106674432755
1	242603	1.33785531475	0.0391304343939	9	0.0	0.0	0.0	0.0124527215958
1	1377134	1.33778661187	0.256521731615	59	0.0	0.0	0.0	0.000241219997406
1	17721048	1.33776600088	0.386956512928	89	0.0	0.0	0.0	0.000166058540344
1	17837543	1.33766981545	0.0347826071084	8	0.0	0.0	0.0	0.000168085098267
1	17848070	1.33766981545	0.0347826071084	8	0.0	0.0	0.0	0.0188030600548
1	17856073	1.33766981545	0.0347826071084	8	0.0	0.0	0.0	0.00076162815094
1	150992	1.33758049924	0.452173918486	104	0.0	0.0	0.0	0.00133109092712
1	21939373	1.337539276	0.273913055658	63	0.0	0.0	0.0	0.00799775123596
1	16551461	1.33751866429	0.482608705759	111	0.0	0.0	0.0	0.00223302841187
1	30328053	1.33659794679	0.321739137173	74	0.0	0.0	0.0	0.00317645072937
1	6612931	1.33618564648	0.278260856867	64	0.0	0.0	0.0	0.00118863582611
1	7423110	1.3357733222	0.10434782505	24	0.0	0.0	0.0	0.0013370513916
1	22745063	1.33566336501	0.443478256464	102	0.0	0.0	0.0	0.00116294622421
1	8855828	1.33563587545	0.0869565233588	20	0.0	0.0	0.0	0.0067577958107
1	3971150	1.33521664636	0.0913043469191	21	0.0	0.0	0.0	0.00447618961334
1	1568258	1.33520290072	0.113043479621	26	0.0	0.0	0.0	0.0114479064941
1	14588196	1.33505856993	0.439130425453	101	0.0	0.0	0.0	0.000489950180054
1	5847373	1.33498296692	0.0478260852396	11	0.0	0.0	0.0	0.000456154346466
1	24993212	1.33490048998	0.495652168989	114	0.0	0.0	0.0	0.0161518454552
1	12171501	1.33476989953	0.0608695633709	14	0.0	0.0	0.0	0.00823253393173
1	3438854	1.33470116674	0.169565215707	39	0.0	0.0	0.0	0.000414192676544
1	23519179	1.33470116674	0.304347813129	70	0.0	0.0	0.0	0.0189263820648
1	13436737	1.33437124008	0.130434781313	30	0.0	0.0	0.0	0.00672399997711
1	20190798	1.33426813484	0.0304347816855	7	0.0	0.0	0.0	0.00952124595642
1	4880	1.33336761852	0.0956521704793	22	0.0	0.0	0.0	0.00490593910217
1	3474673	1.33335386929	0.278260856867	64	0.0	0.0	0.0	0.0069038271904
1	22821811	1.33335386929	0.386956512928	89	0.0	0.0	0.0	0.00820958614349
1	20138015	1.33334012004	0.0391304343939	9	0.0	0.0	0.0	0.0115860104561
1	7851834	1.33330574678	0.495652168989	114	0.0	0.0	0.0	0.0115860104561
1	5440588	1.33321637552	0.443478256464	102	0.0	0.0	0.0	0.00231432914734
1	3811677	1.33277637746	0.282608687878	65	0.0	0.0	0.0	1.20401382446e-05
1	20016971	1.33277637746	0.482608705759	111	0.0	0.0	0.0	0.000128388404846
1	9133831	1.33252886651	0.40869563818	94	0.0	0.0	0.0	0.00472044944763
1	8060828	1.33246698741	0.160869568586	37	0.0	0.0	0.0	0.00087171792984
1	27964196	1.33229509819	0.300000011921	69	0.0	0.0	0.0	0.000669360160828
1	11933786	1.3316556335	0.40000000596	92	0.0	0.0	0.0	0.00230896472931
1	13226396	1.33134619428	0.473913043737	109	0.0	0.0	0.0	0.0074588060379
1	3870242	1.33124304486	0.365217387676	84	0.0	0.0	0.0	0.00103688240051
1	16136913	1.33101611081	0.160869568586	37	0.0	0.0	0.0	2.38418579102e-07
1	10724823	1.33083043205	0.417391300201	96	0.0	0.0	0.0	0.00238823890686
1	2700186	1.33069288908	0.082608692348	19	0.0	0.0	0.0	0.00238823890686
1	18699835	1.32997074439	0.082608692348	19	0.0	0.0	0.0	0.00467830896378
1	27430649	1.32961996165	0.304347813129	70	0.0	0.0	0.0	0.00168669223785
1	16640575	1.32946863821	0.391304343939	90	0.0	0.0	0.0	3.07559967041e-05
1	24385152	1.32907655777	0.491304337978	113	0.0	0.0	0.0	0.0156788825989
1	1154492	1.32900776947	0.10434782505	24	0.0	0.0	0.0	0.00246131420135
1	22584857	1.32898713285	0.117391303182	27	0.0	0.0	0.0	0.015653014183
1	7492767	1.32898025397	0.465217381716	107	0.0	0.0	0.0	0.015653014183
1	18078604	1.32885643285	0.156521737576	36	0.0	0.0	0.0	0.0116935372353
1	10164852	1.3285055945	0.269565224648	62	0.0	0.0	0.0	0.0085226893425
1	25414110	1.32847807703	0.0869565233588	20	0.0	0.0	0.0	0.0152142643929
1	3746177	1.32845743885	0.143478259444	33	0.0	0.0	0.0	0.000258505344391
1	26774264	1.32827857211	0.382608681917	88	0.0	0.0	0.0	0.00294852256775
1	28361185	1.32805154238	0.256521731615	59	0.0	0.0	0.0	0.00160771608353
1	29617046	1.32803778277	0.156521737576	36	0.0	0.0	0.0	0.0010694861412
1	24596937	1.32777634498	0.286956518888	66	0.0	0.0	0.0	0.00343012809753
1	25160300	1.32776258483	0.160869568586	37	0.0	0.0	0.0	0.00343012809753
1	11339423	1.32774882465	0.0565217398107	13	0.0	0.0	0.0	0.000487327575684
1	3626955	1.3275286581	0.186956524849	43	0.0	0.0	0.0	0.0139988660812
1	2855281	1.32739105049	0.282608687878	65	0.0	0.0	0.0	0.0166731476784
1	10445627	1.32677178285	0.356521725655	82	0.0	0.0	0.0	0.00644475221634
1	2714204	1.32655846688	0.20000000298	46	0.0	0.0	0.0	0.0178287029266
1	27420973	1.32611117038	0.269565224648	62	0.0	0.0	0.0	0.0159459710121
1	24409739	1.32571890223	0.0521739125252	12	0.0	0.0	0.0	0.0207158327103
1	16810911	1.32546426027	0.0869565233588	20	0.0	0.0	0.0	6.103515625e-05
1	17603206	1.32456949877	0.404347836971	93	0.0	0.0	0.0	0.000286281108856
1	7832550	1.32453508257	0.343478262424	79	0.0	0.0	0.0	0.0132913589478
1	20222139	1.32430104798	0.0173913035542	4	0.0	0.0	0.0	0.002745449543
1	20224074	1.32430104798	0.0173913035542	4	0.0	0.0	0.0	0.0101215839386
1	20191104	1.32414272602	0.139130428433	32	0.0	0.0	0.0	0.00203669071198
[truncated: 63,535 more rows]
