# Supplementary material for: Natural allelic variation of the AZI1 gene controls root growth under zinc-limiting condition
Source: PLoS Genet. 2018 Apr 2;14(4):e1007304. doi: 10.1371/journal.pgen.1007304 (PMC5897037; doi:10.1371/journal.pgen.1007304)
Supplement: S8 Table — (XLSX) [file pgen.1007304.s008.xlsx]

## Sheet: Feuil1
Colonne1	Colonne2	Colonne3	Colonne4
For quantitative PCR
Gene	Forward Primers		Reverse Primers
At4g12470	AGTTTGAATAAATGCATGTAAGGT		CATACAAAGCTTGGAAGGCG
At4g12480	ACAGAAAGGTTCCGTCTGGCTT		AATACAGGAACGTTGACGGAAAA
At4g12490	AATTACACATACGACGCACAC		GACAACAAATAAAATGGACTATG
At4g12500	TGTGCTTAAGCGGTATCAGCG		AAATGGCGAAGACGGGAAAC
At4g12510	AATGTTCCCGTCTCTCTCAGC		GCACATACGAAACCAGAAGGA
At4g12520	CGTTTGCGCCAATGTTCTCA		CACATACGAAGCCGGAAGGA
At4g12530	TGGCTCCAAAGACCTCAA		AGGCCTCATAGCTGGTGC
At4g12540	AAGAACAGTCTTTGATGAGC		CTCCTGAGAACTGGTGAAGA
At1g09070	TCTGACATCGCTGATATGG		AAAGGTGACAAAGTCAACAC
At1g10585	ATCATTAGTCGGATTGGC		AAAAACGAAACGACAACG
At1g14980	TTGAAAAGGCTAAGCTTGCCAAC		AAGCAAAGTCAACTAAGCTATCGTC
At1g27730	ACCTTCAAACTAAAACTCGAGAGAC		TTTTGGTGGTGGAAATCGG
At1g74710	GGGATAAGGGGTTCTCAC		AACAATCATAACAGCTAGGC
At1g76850	CTTCTCCGTTTATTTGTACG		TCAGATACTTTGATCGTGTG
At2g18210	AAAACCAACTAAAACAGTGGT		GACTATTAGATCTCAAATCCCAC
At2g31890	ATAGGGTTGCAGAAGTTGCC		CCAAGAACAGCATAAGACCA
At2g37190	AAGCGCCTCCTCGTTTCG		GACCGATTTTGGGAGCTAGAG
At3g12580	GCATACAACATGAGGAACAC		ATCACACACCAGTTTCAGA
At3g54840	CAAGAGGCTACCTCGTCCTG		TTGGGTTTCCACTTTTGAGG
At4g04210	TCGCCAACTCTGTTGTTCTTCA		AAGAAAAACTATACCACAAGTCCCC
At5g20030	ATGGATACTGATGGTCTCAGTGC		ACACAAACTGTAGTTCTCAATGCTG
At5g24150	TGATTCTGCATATATTGTGTTCTAC		AAAGATATACTGTGCAAGAAAAC
At5g47230	CTTGAAGTTGGGAAGTGGAAA		TTTTTCATCGCATGCACC
At5g54250	GCTCTGTGACTTTAGTGGTGTCAG		TGAGCCGCGACGAAATAAG
At5g60890	TAAACCGGGACTTACTGACC		CTCGTCAGACAAAGACTCCAA
At5g66760	ATGGATGAAGCATACATTGG		GGGGGTTCCTGATTATTA
At2g32270	ATTTGTTCTTATTTTCCCCCTT		ATAGATTATCACAAATCACGCA
At1g05300	CTCTGATCGTACAGGGAGTC		GTGAATTGGTTGTAGTAGAGTC
At5g62160	AACAGATCTCGCTTGGCG		CCTACGGTATCGTGTCA
At1g14040	CATCACATTCAAACGAAGAACCAAC		TCATCGTCTAGTCGCCGGAA
AT2G14610	CACTACACTCAAGTTGTTTGG		TGATAAATATTGATACATCCTGC
For AZI1 locus cloning
At4g12470	GGATCCATTAGGATTAATCAGTCGTCATCG		CTGCAGTCAAGCACATTGGAAACCAG
At4g12470	GGATCCATGGCTTCAAAGAACTCAGCC		CTGCAGTCAAGCACATTGGAAACCAG
At3g12750	GAGCTCGTTAAATCATATACTGCAGCGATATAA		GGATCCGAAGAGTTATGGTGAAGAAAGAGGAG
